# Supplementary material for: Ultrafast coherent motion and helix rearrangement of homodimeric hemoglobin visualized with femtosecond X-ray solution scattering
Source: Nat Commun. 2021 Jun 16;12:3677. doi: 10.1038/s41467-021-23947-7 (PMC8209046; doi:10.1038/s41467-021-23947-7)
Supplement: Supplementary file 3 — Source Data [file 41467_2021_23947_MOESM3_ESM.xlsx]

## Sheet: Figure 1
Figure 1b
q	data (-4.5 ps)	SEM	data (-3.5 ps)	SEM	data (-2.5 ps	SEM	data (-1.5 ps)	SEM	data (-0.5 ps)	SEM	data (0.5 ps)	SEM	data (1.5 ps)	SEM	data (2.5 ps)	SEM	data (3.5 ps)	SEM	data (4.5 ps)	SEM	data (5.5 ps)	SEM	data (6.5 ps)	SEM	data (9.5 ps)	SEM	data (20 ps)	SEM	data (30 ps)	SEM	data (50 ps)	SEM	data (100 ps)	SEM		q	fitting (-4.5 ps)	fitting (-3.5 ps)	fitting (-2.5 ps)	fitting (-1.5 ps)	fitting (-0.5 ps)	fitting (0.5 ps)	fitting (1.5 ps)	fitting (2.5 ps)	fitting (3.5 ps)	fitting (4.5 ps)	fitting (5.5 ps)	fitting (6.5 ps)	fitting (9.5 ps)
0.13	-1.2196e-06	1.9309e-06	-4.7195e-06	1.9349e-06	-1.1919e-06	1.8792e-06	-8.668e-07	1.9021e-06	-8.3544e-06	1.9153e-06	-0.00016229	1.9102e-06	-0.00011009	1.8848e-06	-0.00013555	1.9154e-06	-0.00013119	1.9298e-06	-0.00012576	1.909e-06	-0.00012307	1.8876e-06	-0.00011626	1.9111e-06	-0.00011316	1.8929e-06	-9.4739e-05	1.9957e-06	-8.8569e-05	1.8848e-06	-8.4232e-05	2.0265e-06	-9.3619e-05	1.8518e-06		0.13	-1.8072e-44	-2.9726e-29	-9.1324e-18	-5.637e-10	-8.868e-06	-0.00015526	-0.00010852	-0.00012698	-0.00012347	-0.00012034	-0.00011754	-0.00011506	-0.0001091
0.14	-2.1935e-06	1.6398e-06	-5.462e-06	1.6264e-06	-1.8598e-06	1.5999e-06	6.033e-07	1.5994e-06	-3.0413e-06	1.6414e-06	-0.00011454	1.6025e-06	-7.8088e-05	1.6137e-06	-9.1948e-05	1.6532e-06	-8.7882e-05	1.6287e-06	-8.5836e-05	1.6195e-06	-8.7147e-05	1.6101e-06	-8.156e-05	1.6164e-06	-7.8192e-05	1.6079e-06	-6.6903e-05	1.6615e-06	-6.7306e-05	1.6409e-06	-6.0321e-05	1.6762e-06	-6.461e-05	1.5836e-06		0.14	-1.3363e-44	-2.198e-29	-6.7522e-18	-4.1673e-10	-6.5531e-06	-0.00011579	-7.9634e-05	-9.2699e-05	-8.9703e-05	-8.7031e-05	-8.465e-05	-8.2529e-05	-7.7446e-05
0.15	1.7293e-07	1.4459e-06	-1.8406e-06	1.4342e-06	6.5746e-07	1.4099e-06	3.152e-06	1.3941e-06	-1.912e-06	1.4308e-06	-7.5563e-05	1.4118e-06	-5.2408e-05	1.4111e-06	-5.7325e-05	1.4303e-06	-5.4e-05	1.4226e-06	-5.4564e-05	1.4139e-06	-5.5485e-05	1.408e-06	-5.2288e-05	1.4315e-06	-5.1075e-05	1.4235e-06	-4.4617e-05	1.4619e-06	-4.5229e-05	1.4365e-06	-4.4275e-05	1.4672e-06	-4.4718e-05	1.3899e-06		0.15	-9.0416e-45	-1.4871e-29	-4.5683e-18	-2.8192e-10	-4.432e-06	-7.9715e-05	-5.3758e-05	-6.2244e-05	-6.0058e-05	-5.8109e-05	-5.6372e-05	-5.4824e-05	-5.1116e-05
0.16	4.7731e-07	1.2911e-06	1.7695e-06	1.2829e-06	2.1332e-06	1.259e-06	2.5812e-06	1.2727e-06	3.1706e-07	1.2801e-06	-4.6963e-05	1.2584e-06	-3.3368e-05	1.2628e-06	-3.3386e-05	1.2923e-06	-3.2948e-05	1.2751e-06	-3.2454e-05	1.2666e-06	-3.2275e-05	1.2639e-06	-3.0291e-05	1.2738e-06	-3.228e-05	1.2694e-06	-2.9668e-05	1.3001e-06	-2.3964e-05	1.2773e-06	-2.7294e-05	1.3212e-06	-2.7618e-05	1.253e-06		0.16	-5.4277e-45	-8.9272e-30	-2.7423e-18	-1.6923e-10	-2.6603e-06	-4.9669e-05	-3.242e-05	-3.7294e-05	-3.5958e-05	-3.4767e-05	-3.3706e-05	-3.276e-05	-3.0494e-05
0.17	2.3274e-06	1.1779e-06	-7.8397e-07	1.1668e-06	2.4106e-06	1.1584e-06	3.8994e-06	1.153e-06	2.6243e-06	1.1786e-06	-2.7695e-05	1.1709e-06	-1.6375e-05	1.1635e-06	-1.8778e-05	1.1702e-06	-1.8278e-05	1.1639e-06	-1.6532e-05	1.1591e-06	-1.8443e-05	1.1624e-06	-1.4918e-05	1.1556e-06	-1.7885e-05	1.1627e-06	-1.4926e-05	1.2018e-06	-1.7883e-05	1.1641e-06	-1.1622e-05	1.2059e-06	-1.3805e-05	1.1409e-06		0.17	-2.684e-45	-4.4146e-30	-1.3562e-18	-8.3696e-11	-1.316e-06	-2.6965e-05	-1.6326e-05	-1.8575e-05	-1.7958e-05	-1.7409e-05	-1.6919e-05	-1.6483e-05	-1.5437e-05
0.18	3.1694e-07	1.1171e-06	2.1583e-06	1.1051e-06	1.0487e-06	1.0979e-06	3.947e-06	1.0929e-06	1.1952e-06	1.1136e-06	-1.2215e-05	1.0982e-06	-6.9377e-06	1.0913e-06	-7.8949e-06	1.1109e-06	-6.9855e-06	1.1025e-06	-5.8211e-06	1.1052e-06	-5.3829e-06	1.0987e-06	-4.9072e-06	1.1133e-06	-8.5057e-06	1.0955e-06	-5.8648e-06	1.1317e-06	-7.6221e-06	1.1043e-06	-2.9977e-06	1.1406e-06	-6.1328e-06	1.0756e-06		0.18	-8.196e-46	-1.3482e-30	-4.1425e-19	-2.5577e-11	-4.0269e-07	-1.1613e-05	-5.3705e-06	-5.8979e-06	-5.785e-06	-5.6843e-06	-5.5946e-06	-5.5147e-06	-5.3231e-06
0.19	2.3523e-06	1.0575e-06	-9.648e-07	1.0519e-06	7.1861e-07	1.0413e-06	2.886e-06	1.0536e-06	1.5133e-06	1.0532e-06	-3.8925e-06	1.0362e-06	2.6585e-06	1.037e-06	-6.0086e-07	1.0551e-06	-1.217e-08	1.0433e-06	1.068e-06	1.0534e-06	4.1962e-07	1.053e-06	1.5093e-07	1.0496e-06	7.3818e-08	1.0485e-06	2.1975e-07	1.0797e-06	-3.633e-07	1.0431e-06	1.8508e-06	1.0862e-06	2.4128e-06	1.0328e-06		0.19	2.6936e-46	4.4282e-31	1.3592e-19	8.3736e-12	1.3096e-07	-2.6617e-06	1.1241e-06	1.5595e-06	1.396e-06	1.2503e-06	1.1205e-06	1.0048e-06	7.2758e-07
0.2	-1.0349e-05	5.144e-06	-1.2023e-06	4.9975e-06	9.4965e-06	5.034e-06	1.2815e-05	5.023e-06	2.2882e-05	5.111e-06	-2.1232e-07	4.9929e-06	1.9775e-05	4.9833e-06	1.9994e-05	5.1025e-06	3.1094e-05	5.0085e-06	2.6103e-05	5.015e-06	1.017e-05	5.027e-06	2.2907e-05	5.096e-06	1.1094e-05	4.9954e-06	2.3925e-05	5.186e-06	9.198e-06	5.076e-06	3.1396e-05	5.263e-06	2.8683e-05	4.923e-06		0.2	3.813e-45	6.2708e-30	1.926e-18	1.188e-10	1.8653e-06	7.3282e-06	2.1093e-05	2.5215e-05	2.3948e-05	2.2818e-05	2.1813e-05	2.0917e-05	1.8767e-05
0.21	-2.392e-06	4.9717e-06	8.1205e-06	4.8346e-06	1.0501e-05	4.7434e-06	5.1735e-06	4.7858e-06	2.0052e-05	4.8316e-06	1.6877e-05	4.8349e-06	3.2578e-05	4.8377e-06	1.9343e-05	4.895e-06	2.7389e-05	4.8079e-06	3.2191e-05	4.8046e-06	2.8106e-05	4.8328e-06	2.6133e-05	4.9197e-06	1.6214e-05	4.8285e-06	1.6636e-05	4.9998e-06	2.3579e-05	4.8647e-06	2.9027e-05	5.056e-06	2.867e-05	4.7572e-06		0.21	4.3187e-45	7.1028e-30	2.1818e-18	1.3463e-10	2.116e-06	1.266e-05	2.5383e-05	2.9502e-05	2.8382e-05	2.7382e-05	2.6492e-05	2.5698e-05	2.3798e-05
0.22	-1.8711e-08	4.769e-06	-8.0335e-06	4.7122e-06	1.3293e-05	4.6802e-06	7.393e-06	4.7303e-06	1.5919e-05	4.7438e-06	5.0275e-06	4.6919e-06	1.4074e-05	4.7296e-06	1.8192e-05	4.7894e-06	3.6814e-05	4.7247e-06	2.3181e-05	4.7209e-06	2.6989e-05	4.6114e-06	1.8863e-05	4.7366e-06	1.8427e-05	4.7186e-06	1.7263e-05	4.8524e-06	1.7295e-05	4.7078e-06	3.433e-05	4.8573e-06	3.2491e-05	4.5846e-06		0.22	3.8115e-45	6.2693e-30	1.926e-18	1.1889e-10	1.8703e-06	1.0757e-05	2.3837e-05	2.6805e-05	2.6073e-05	2.542e-05	2.4837e-05	2.4318e-05	2.3075e-05
0.23	-3.8232e-06	4.6562e-06	-3.4975e-06	4.6071e-06	5.909e-07	4.5232e-06	4.6065e-07	4.6196e-06	1.9068e-05	4.5999e-06	1.3049e-05	4.5816e-06	2.1815e-05	4.5752e-06	2.5628e-05	4.6266e-06	2.2487e-05	4.6021e-06	3.0945e-05	4.5279e-06	1.2499e-05	4.5352e-06	2.6847e-05	4.6123e-06	1.2653e-05	4.5767e-06	2.5214e-05	4.6731e-06	1.9906e-05	4.6197e-06	2.7154e-05	4.7519e-06	2.2396e-05	4.53e-06		0.23	3.0008e-45	4.9365e-30	1.5168e-18	9.3653e-11	1.4747e-06	7.5518e-06	2.0348e-05	2.1672e-05	2.1285e-05	2.0938e-05	2.063e-05	2.0357e-05	1.9698e-05
0.24	7.449e-06	4.5538e-06	-9.077e-07	4.5252e-06	1.2545e-06	4.5032e-06	1.068e-05	4.4705e-06	2.2698e-05	4.5318e-06	1.4832e-05	4.5121e-06	2.3083e-05	4.5308e-06	2.2902e-05	4.5585e-06	2.6632e-05	4.492e-06	2.1321e-05	4.4859e-06	1.8155e-05	4.5582e-06	1.0672e-05	4.5365e-06	1.3282e-05	4.4875e-06	2.6582e-05	4.6353e-06	1.6379e-05	4.518e-06	2.5187e-05	4.6494e-06	1.4924e-05	4.4736e-06		0.24	2.3528e-45	3.8705e-30	1.1893e-18	7.3442e-11	1.1568e-06	6.7297e-06	1.755e-05	1.7147e-05	1.6895e-05	1.667e-05	1.647e-05	1.6292e-05	1.5864e-05
0.25	-8.396e-07	4.5522e-06	2.1293e-06	4.4651e-06	-4.2541e-06	4.4221e-06	1.8813e-07	4.4511e-06	2.0115e-05	4.5113e-06	5.8835e-06	4.4766e-06	2.1414e-05	4.4858e-06	1.3653e-05	4.5394e-06	2.3137e-05	4.4974e-06	1.938e-05	4.4843e-06	1.5957e-05	4.4352e-06	2.1997e-05	4.5122e-06	3.0024e-06	4.4512e-06	8.463e-06	4.6132e-06	2.9447e-06	4.4653e-06	1.6657e-05	4.6416e-06	1.7083e-05	4.3964e-06		0.25	2.0238e-45	3.329e-30	1.0228e-18	6.3135e-11	9.9337e-07	9.2492e-06	1.6218e-05	1.4285e-05	1.3913e-05	1.3582e-05	1.3286e-05	1.3023e-05	1.2392e-05
0.26	-1.7775e-06	4.6497e-06	-5.8e-06	4.5947e-06	-3.9849e-06	4.5201e-06	-5.2285e-06	4.5469e-06	1.8133e-05	4.5322e-06	2.3134e-05	4.4919e-06	1.2323e-05	4.5498e-06	5.2905e-06	4.559e-06	9.7845e-06	4.5898e-06	2.499e-05	4.538e-06	3.3938e-06	4.5298e-06	1.3091e-05	4.5845e-06	2.5279e-06	4.5218e-06	-6.7005e-06	4.6565e-06	-6.0245e-06	4.5487e-06	1.8386e-05	4.6893e-06	1.0888e-05	4.4593e-06		0.26	1.9975e-45	3.2848e-30	1.0088e-18	6.2227e-11	9.7683e-07	1.4502e-05	1.6262e-05	1.3128e-05	1.2437e-05	1.1821e-05	1.1273e-05	1.0784e-05	9.6122e-06
0.27	-4.3897e-07	4.803e-06	-3.9482e-06	4.7501e-06	6.3215e-07	4.6832e-06	1.9062e-06	4.7203e-06	1.4127e-05	4.7099e-06	2.4185e-05	4.7091e-06	1.1285e-05	4.6791e-06	2.2902e-06	4.769e-06	7.574e-06	4.7612e-06	1.9029e-05	4.6855e-06	-3.6182e-06	4.6838e-06	1.3603e-05	4.7217e-06	-6.188e-06	4.72e-06	-3.312e-06	4.8083e-06	-9.1105e-06	4.7261e-06	8.998e-06	4.8636e-06	4.1506e-06	4.6324e-06		0.27	2.119e-45	3.4838e-30	1.0696e-18	6.5918e-11	1.0322e-06	2.0688e-05	1.6788e-05	1.2831e-05	1.1732e-05	1.0753e-05	9.8812e-06	9.104e-06	7.2413e-06
0.28	-2.1352e-06	4.9028e-06	-7.567e-06	4.8246e-06	2.2413e-06	4.8247e-06	7.34e-06	4.8286e-06	1.1592e-05	4.8188e-06	1.3631e-05	4.8224e-06	1.1939e-05	4.8041e-06	1.5e-06	4.9008e-06	4.6609e-06	4.8305e-06	1.1865e-05	4.7904e-06	-5.4225e-06	4.8184e-06	5.9785e-06	4.8448e-06	-1.0965e-05	4.8505e-06	-9.794e-06	4.9253e-06	-1.0633e-05	4.8349e-06	3.6934e-06	4.9899e-06	-5.524e-06	4.757e-06		0.28	2.2147e-45	3.6407e-30	1.1173e-18	6.8817e-11	1.0753e-06	2.5877e-05	1.683e-05	1.2442e-05	1.0972e-05	9.6605e-06	8.4925e-06	7.4515e-06	4.9572e-06
0.29	1.6862e-06	4.9904e-06	-1.1445e-05	4.9352e-06	6.903e-06	4.8891e-06	4.5929e-06	4.8741e-06	1.2972e-05	4.9571e-06	1.7648e-05	4.8876e-06	1.4893e-05	4.8949e-06	1.8698e-06	4.9557e-06	4.0295e-06	4.9625e-06	1.0618e-05	4.863e-06	-8.037e-06	4.8698e-06	2.5469e-06	4.8931e-06	-2.0088e-06	4.8631e-06	-1.032e-05	4.9716e-06	-1.6874e-05	4.944e-06	1.7595e-06	5.086e-06	-4.2801e-06	4.8454e-06		0.29	2.1577e-45	3.5465e-30	1.0881e-18	6.6977e-11	1.0447e-06	2.8617e-05	1.5711e-05	1.1296e-05	9.5877e-06	8.0647e-06	6.7078e-06	5.4987e-06	2.601e-06
0.3	-4.4233e-07	4.9929e-06	-8.3465e-06	4.9574e-06	2.0751e-06	4.9023e-06	4.6935e-07	4.9215e-06	1.1847e-05	4.9403e-06	2.7007e-05	4.9433e-06	1.4747e-05	4.8945e-06	-3.9886e-06	4.9558e-06	5.395e-06	4.944e-06	-3.7138e-06	4.9134e-06	-1.0436e-05	4.9163e-06	-2.1278e-06	4.9055e-06	-1.7914e-06	4.8772e-06	-1.1177e-05	5.0205e-06	-1.4823e-05	4.9537e-06	-3.4599e-06	5.0845e-06	-1.3481e-05	4.8543e-06		0.3	1.883e-45	3.0945e-30	9.4912e-19	5.8382e-11	9.087e-07	2.8155e-05	1.3102e-05	9.0452e-06	7.2833e-06	5.7125e-06	4.3132e-06	3.0662e-06	7.7623e-08
0.31	-2.4128e-06	5.0315e-06	4.3215e-07	4.9557e-06	-2.0558e-06	4.8818e-06	5.9855e-06	4.9584e-06	1.7852e-05	4.9426e-06	2.3926e-05	4.9441e-06	1.3174e-05	4.8991e-06	2.7893e-06	4.9821e-06	-3.8167e-06	4.9223e-06	-3.8719e-06	4.9186e-06	-4.2937e-06	4.9215e-06	-2.7651e-06	5e-06	-4.5143e-06	4.9649e-06	1.2705e-06	5.0615e-06	-6.3155e-06	4.9336e-06	-1.6489e-06	5.1095e-06	-7.585e-06	4.8844e-06		0.31	1.4404e-45	2.3663e-30	7.255e-19	4.4585e-11	6.9195e-07	2.4828e-05	9.3957e-06	6.0668e-06	4.435e-06	2.9802e-06	1.6842e-06	5.292e-07	-2.2387e-06
0.32	-3.2728e-06	4.9846e-06	3.052e-07	4.9323e-06	-4.3806e-06	4.868e-06	3.1736e-07	4.9134e-06	1.0852e-05	4.9186e-06	2.4187e-05	4.8767e-06	6.196e-06	4.8896e-06	1.6059e-06	4.9724e-06	5.986e-06	4.8963e-06	-1.3764e-06	4.8963e-06	5.9575e-06	4.881e-06	-2.6386e-06	4.9848e-06	-8.619e-06	4.8856e-06	-7.335e-06	5.037e-06	-4.4762e-06	4.9023e-06	-2.5706e-06	5.087e-06	-6.824e-06	4.8415e-06		0.32	9.3308e-46	1.5323e-30	4.6943e-19	2.8803e-11	4.4488e-07	1.9622e-05	5.2895e-06	3.0082e-06	1.6437e-06	4.2723e-07	-6.5653e-07	-1.6223e-06	-3.9368e-06
0.33	-1.7538e-05	4.8239e-06	-4.6106e-06	4.7741e-06	-2.3234e-06	4.7316e-06	-4.2615e-06	4.7467e-06	5.145e-06	4.7776e-06	1.3662e-05	4.7404e-06	-6.983e-06	4.781e-06	4.8823e-06	4.8201e-06	7.0875e-06	4.7664e-06	-1.6822e-06	4.7454e-06	3.3822e-06	4.7513e-06	6.6995e-07	4.7899e-06	-8.5515e-06	4.6956e-06	-5.084e-06	4.8866e-06	-4.536e-06	4.7627e-06	-6.312e-06	4.8372e-06	-6.4205e-06	4.7202e-06		0.33	4.656e-46	7.6388e-31	2.3363e-19	1.4284e-11	2.1813e-07	1.3718e-05	1.4581e-06	4.5015e-07	-5.8117e-07	-1.5006e-06	-2.3197e-06	-3.0497e-06	-4.799e-06
0.34	-1.5414e-05	4.7174e-06	-3.9315e-06	4.6907e-06	3.672e-06	4.6248e-06	8.149e-07	4.645e-06	1.1508e-05	4.6938e-06	5.4945e-06	4.6513e-06	-5.928e-06	4.6619e-06	2.1431e-06	4.7033e-06	7.521e-06	4.6486e-06	-2.8144e-06	4.6485e-06	-2.4227e-06	4.6387e-06	-5.5895e-06	4.6828e-06	-8.644e-06	4.6302e-06	6.044e-06	4.7833e-06	-2.3191e-06	4.6548e-06	3.7068e-06	4.7761e-06	8.4215e-06	4.5763e-06		0.34	1.4475e-46	2.3667e-31	7.1952e-20	4.3423e-12	6.3573e-08	8.4068e-06	-1.3802e-06	-1.018e-06	-1.7247e-06	-2.3548e-06	-2.9162e-06	-3.4163e-06	-4.6152e-06
0.35	-4.2131e-06	4.6361e-06	8.977e-06	4.5809e-06	-4.4464e-06	4.5302e-06	-3.0964e-06	4.5348e-06	1.6426e-05	4.5736e-06	7.938e-06	4.5308e-06	8.9845e-06	4.5406e-06	-6.393e-06	4.6349e-06	2.5725e-06	4.5079e-06	1.3685e-06	4.5188e-06	-3.1959e-06	4.4955e-06	-8.288e-06	4.5569e-06	-1.9258e-06	4.5226e-06	1.4112e-06	4.6387e-06	4.2647e-06	4.5144e-06	3.895e-06	4.6837e-06	3.5909e-06	4.441e-06		0.35	4.7097e-47	7.6537e-32	2.3015e-20	1.3556e-12	1.8207e-08	4.7388e-06	-2.7007e-06	-1.0084e-06	-1.4641e-06	-1.8705e-06	-2.2323e-06	-2.555e-06	-3.328e-06
0.36	-6.529e-06	4.3177e-06	8.167e-07	4.2648e-06	-1.5026e-06	4.23e-06	4.5596e-06	4.2423e-06	7.013e-06	4.2915e-06	1.0739e-05	4.2135e-06	2.7212e-06	4.2675e-06	-5.711e-06	4.3204e-06	2.679e-06	4.2719e-06	1.2462e-06	4.2053e-06	5.092e-07	4.2229e-06	1.2025e-05	4.2579e-06	-2.484e-06	4.1925e-06	-2.9366e-06	4.3233e-06	3.5666e-06	4.2617e-06	5.3015e-06	4.3391e-06	1.1748e-06	4.2053e-06		0.36	1.6324e-46	2.6792e-31	8.1992e-20	5.0197e-12	7.6985e-08	3.09e-06	-2.5302e-06	2.9558e-07	-2.0075e-08	-3.0148e-07	-5.5218e-07	-7.756e-07	-1.311e-06
0.37	-4.7316e-06	4.076e-06	-1.3964e-06	4.0158e-06	-2.6023e-06	3.9609e-06	1.5068e-06	3.9804e-06	1.5068e-05	4.0451e-06	4.2574e-06	4.0439e-06	6.3445e-07	4.0243e-06	1.1348e-06	4.0651e-06	1.4273e-05	4.0361e-06	-2.2691e-06	3.9871e-06	1.4192e-06	3.9698e-06	1.6985e-05	4.0273e-06	-1.5976e-06	3.9967e-06	7.912e-06	4.1311e-06	5.195e-06	4.048e-06	2.0079e-06	4.1491e-06	-4.5524e-06	3.956e-06		0.37	4.4065e-46	7.2437e-31	2.223e-19	1.3692e-11	2.1395e-07	3.3962e-06	-1.1612e-06	2.4772e-06	2.185e-06	1.9247e-06	1.6927e-06	1.4859e-06	9.9047e-07
0.38	-7.1485e-07	3.9118e-06	-9.9405e-06	3.8732e-06	-1.6013e-06	3.8305e-06	3.1731e-06	3.8643e-06	1.1888e-05	3.911e-06	8.8935e-06	3.8619e-06	-1.5727e-06	3.8538e-06	2.4488e-06	3.8975e-06	-5.879e-06	3.9001e-06	6.0715e-06	3.8713e-06	-5.0595e-06	3.8542e-06	1.0002e-05	3.8469e-06	4.1925e-06	3.8223e-06	1.1735e-06	3.9737e-06	-9.534e-07	3.8299e-06	1.1203e-05	3.9833e-06	2.343e-07	3.7789e-06		0.38	7.9615e-46	1.3091e-30	4.0195e-19	2.4778e-11	3.8832e-07	5.1888e-06	9.0242e-07	4.9487e-06	4.5787e-06	4.2488e-06	3.955e-06	3.6932e-06	3.0655e-06
0.39	-4.283e-06	3.8222e-06	-5.4155e-06	3.7653e-06	1.1323e-06	3.7474e-06	-5.8155e-06	3.7321e-06	7.8495e-06	3.7841e-06	5.706e-06	3.7672e-06	2.4324e-06	3.7712e-06	2.5751e-06	3.8136e-06	2.3712e-07	3.7756e-06	4.8168e-06	3.7836e-06	1.7769e-06	3.7605e-06	1.5902e-06	3.7737e-06	3.6159e-06	3.7144e-06	-3.1654e-06	3.8897e-06	1.1146e-05	3.7734e-06	5.883e-06	3.8966e-06	-2.4383e-06	3.7094e-06		0.39	1.1044e-45	1.8158e-30	5.5753e-19	3.437e-11	5.3857e-07	7.5597e-06	2.8178e-06	6.848e-06	6.3292e-06	5.8668e-06	5.4548e-06	5.0877e-06	4.2078e-06
0.4	-7.496e-06	3.7495e-06	-9.0785e-07	3.714e-06	9.8795e-07	3.6411e-06	-9.823e-06	3.6277e-06	2.4015e-05	3.7139e-06	9.1265e-06	3.6696e-06	7.727e-06	3.6913e-06	6.0105e-06	3.7075e-06	-2.4576e-07	3.6663e-06	-1.8874e-06	3.6809e-06	-2.788e-06	3.6166e-06	1.4741e-06	3.7049e-06	-1.1411e-06	3.6495e-06	-1.2894e-05	3.77e-06	2.621e-06	3.7203e-06	2.4188e-06	3.8148e-06	-2.8562e-06	3.6205e-06		0.4	1.3006e-45	2.1383e-30	6.5643e-19	4.0455e-11	6.3335e-07	9.9095e-06	4.1838e-06	7.816e-06	7.1223e-06	6.5038e-06	5.9528e-06	5.4618e-06	4.2852e-06
0.41	-5.629e-06	3.6614e-06	-5.736e-07	3.5672e-06	-3.3649e-06	3.5192e-06	6.413e-06	3.5305e-06	2.9805e-06	3.5949e-06	8.2335e-06	3.6038e-06	4.189e-07	3.5908e-06	3.7482e-06	3.6002e-06	3.8118e-06	3.5863e-06	2.3625e-06	3.5723e-06	1.4365e-06	3.5606e-06	6.6735e-06	3.5793e-06	-8.123e-06	3.5396e-06	-1.0587e-05	3.7024e-06	-1.0311e-05	3.5417e-06	4.1087e-06	3.6852e-06	-4.706e-06	3.4706e-06		0.41	1.3209e-45	2.1713e-30	6.6643e-19	4.1048e-11	6.4153e-07	1.1556e-05	4.5223e-06	7.4673e-06	6.6058e-06	5.8377e-06	5.1533e-06	4.5435e-06	3.082e-06
0.42	-1.2166e-05	3.5322e-06	-7.6295e-06	3.5091e-06	6.724e-06	3.4723e-06	-2.3624e-06	3.5034e-06	6.4475e-06	3.5185e-06	1.5658e-05	3.5266e-06	-4.9515e-07	3.5146e-06	4.3043e-06	3.5391e-06	8.126e-06	3.5223e-06	-2.1989e-06	3.5146e-06	1.5258e-06	3.5009e-06	4.0933e-06	3.5208e-06	-3.6544e-06	3.4911e-06	4.2974e-08	3.5976e-06	-1.3009e-06	3.5207e-06	-1.9609e-06	3.6282e-06	-8.7115e-06	3.437e-06		0.42	1.1612e-45	1.9085e-30	5.8545e-19	3.6025e-11	5.614e-07	1.2214e-05	3.7545e-06	5.8628e-06	4.8713e-06	3.9875e-06	3.2e-06	2.4983e-06	8.1663e-07
0.43	2.2222e-06	3.5387e-06	-2.4254e-06	3.488e-06	-3.2499e-06	3.4862e-06	4.8924e-06	3.4507e-06	3.6927e-06	3.5128e-06	5.5535e-06	3.4636e-06	1.5172e-06	3.4574e-06	1.3201e-06	3.5135e-06	-1.0595e-06	3.4979e-06	-8.3385e-07	3.4563e-06	2.7523e-06	3.437e-06	9.4075e-06	3.488e-06	-3.7226e-06	3.4571e-06	-8.2275e-06	3.5769e-06	-1.6346e-06	3.4871e-06	1.3072e-06	3.5807e-06	-6.692e-06	3.3951e-06		0.43	8.2998e-46	1.3633e-30	4.1782e-19	2.5658e-11	3.9733e-07	1.1683e-05	1.8558e-06	3.1162e-06	2.0492e-06	1.0981e-06	2.5065e-07	-5.045e-07	-2.3142e-06
0.44	-4.3708e-06	3.508e-06	-2.9838e-06	3.4587e-06	1.8201e-06	3.4218e-06	-2.993e-07	3.4243e-06	2.6383e-06	3.4673e-06	6.5365e-06	3.4425e-06	-6.5375e-06	3.4267e-06	-1.3029e-06	3.488e-06	4.2027e-06	3.4449e-06	6.1245e-06	3.4049e-06	3.482e-06	3.428e-06	-2.4299e-06	3.4335e-06	-5.225e-06	3.4321e-06	-1.2938e-05	3.5194e-06	-1.6199e-05	3.4573e-06	7.8135e-06	3.5685e-06	-3.3674e-06	3.3552e-06		0.44	4.0437e-46	6.6303e-31	2.0257e-19	1.2357e-11	1.8737e-07	1.0291e-05	-7.1438e-07	-1.796e-07	-1.2656e-06	-2.2337e-06	-3.0962e-06	-3.8648e-06	-5.7068e-06
0.45	-8.1765e-06	3.4532e-06	-7.0175e-06	3.4163e-06	8.602e-06	3.3688e-06	1.8073e-06	3.4025e-06	7.101e-06	3.4068e-06	8.632e-06	3.4156e-06	3.0188e-06	3.4232e-06	1.0295e-06	3.4298e-06	-6.1185e-06	3.4173e-06	-2.9115e-06	3.4105e-06	-3.6028e-06	3.3541e-06	2.2158e-06	3.4226e-06	-1.3524e-05	3.3883e-06	-1.3636e-05	3.478e-06	-5.439e-06	3.4053e-06	-5.924e-06	3.4752e-06	-4.552e-06	3.3582e-06		0.45	-4.4053e-47	-7.4677e-32	-2.4128e-20	-1.6444e-12	-3.33e-08	8.3657e-06	-3.5422e-06	-3.4997e-06	-4.5548e-06	-5.4957e-06	-6.3337e-06	-7.0807e-06	-8.8705e-06
0.46	-8.299e-06	3.3768e-06	-6.5305e-06	3.3277e-06	4.7778e-06	3.3497e-06	1.6546e-06	3.3886e-06	1.7395e-06	3.3978e-06	1.3005e-05	3.3976e-06	-2.3494e-07	3.3969e-06	1.5985e-06	3.4447e-06	-5.047e-06	3.3942e-06	-2.6211e-06	3.3618e-06	-4.5322e-06	3.33e-06	-2.9821e-06	3.3705e-06	-1.8067e-05	3.3662e-06	-1.7159e-05	3.446e-06	-1.1188e-05	3.3703e-06	-4.4299e-06	3.458e-06	-1.4574e-05	3.3176e-06		0.46	-4.4135e-46	-7.2818e-31	-2.2492e-19	-1.4039e-11	-2.2835e-07	6.3272e-06	-6.153e-06	-6.3187e-06	-7.3058e-06	-8.1858e-06	-8.9698e-06	-9.6687e-06	-1.1343e-05
0.47	-1.3032e-05	3.4208e-06	-1.0378e-05	3.3386e-06	4.0172e-06	3.3279e-06	2.4384e-07	3.3598e-06	4.2318e-06	3.3569e-06	5.261e-06	3.3639e-06	-3.0963e-06	3.3572e-06	-2.6931e-06	3.4379e-06	-1.6597e-06	3.3688e-06	-9.259e-06	3.3273e-06	-3.5495e-06	3.3985e-06	-2.5207e-06	3.3741e-06	-1.9073e-05	3.3596e-06	-1.9221e-05	3.4116e-06	-1.1222e-05	3.3941e-06	-7.249e-06	3.4811e-06	-1.533e-05	3.3186e-06		0.47	-7.3888e-46	-1.2175e-30	-3.752e-19	-2.3312e-11	-3.7398e-07	4.4745e-06	-8.2373e-06	-8.3087e-06	-9.2045e-06	-1.0003e-05	-1.0715e-05	-1.1348e-05	-1.2868e-05
0.48	-6.6575e-06	3.3964e-06	-3.8231e-06	3.3229e-06	1.0531e-06	3.2911e-06	3.8999e-06	3.3171e-06	3.1652e-06	3.34e-06	8.055e-06	3.3246e-06	-8.846e-06	3.3285e-06	-3.8107e-06	3.3919e-06	-6.1295e-06	3.3395e-06	-1.0127e-05	3.3289e-06	-1.8573e-06	3.3216e-06	-5.097e-06	3.3187e-06	-1.6983e-05	3.3524e-06	-1.472e-05	3.3998e-06	-1.5238e-05	3.3664e-06	-1.9939e-06	3.4303e-06	-1.4365e-05	3.2698e-06		0.48	-8.9157e-46	-1.4685e-30	-4.5223e-19	-2.8055e-11	-4.4813e-07	3.1388e-06	-9.4723e-06	-9.1668e-06	-9.9613e-06	-1.067e-05	-1.1301e-05	-1.1863e-05	-1.3211e-05
0.49	-8.8555e-06	3.3583e-06	-2.7401e-06	3.3392e-06	-1.5501e-07	3.3036e-06	2.141e-06	3.296e-06	-1.5246e-06	3.3392e-06	4.9962e-06	3.3352e-06	-1.0884e-05	3.3082e-06	-6.5405e-06	3.3537e-06	-6.9385e-06	3.3249e-06	-8.441e-06	3.2976e-06	-7.393e-06	3.272e-06	-4.2482e-06	3.295e-06	-1.8266e-05	3.2905e-06	-1.8548e-05	3.3886e-06	-1.3299e-05	3.3367e-06	-9.8305e-06	3.4061e-06	-1.2991e-05	3.2564e-06		0.49	-9.0498e-46	-1.4904e-30	-4.5885e-19	-2.845e-11	-4.5363e-07	2.3375e-06	-9.8672e-06	-8.9678e-06	-9.662e-06	-1.0281e-05	-1.0832e-05	-1.1323e-05	-1.2501e-05
0.5	-4.2004e-06	3.3181e-06	-1.9446e-08	3.2765e-06	2.8106e-06	3.2595e-06	-4.1393e-06	3.2886e-06	-9.555e-07	3.3181e-06	4.6102e-06	3.2741e-06	-8.647e-06	3.3087e-06	-1.2685e-05	3.2975e-06	-8.1795e-06	3.2983e-06	-1.1714e-05	3.2822e-06	-6.1385e-06	3.2714e-06	-3.9612e-06	3.2822e-06	-1.5493e-05	3.2667e-06	-1.7061e-05	3.4038e-06	-1.1726e-05	3.335e-06	-9.589e-06	3.3633e-06	-1.0683e-05	3.2243e-06		0.5	-8.0325e-46	-1.3228e-30	-4.0723e-19	-2.5247e-11	-4.0248e-07	1.9957e-06	-9.5632e-06	-7.9172e-06	-8.5192e-06	-9.0557e-06	-9.5338e-06	-9.9598e-06	-1.0981e-05
0.51	-3.6083e-06	3.3033e-06	-1.5907e-06	3.2622e-06	-6.299e-07	3.2459e-06	-2.6891e-06	3.2562e-06	-4.2204e-06	3.2785e-06	3.0569e-06	3.2499e-06	-1.0552e-05	3.247e-06	-8.4805e-06	3.2961e-06	-6.9865e-06	3.279e-06	-1.0064e-05	3.2403e-06	-6.432e-06	3.2578e-06	-3.5015e-06	3.2427e-06	-6.019e-06	3.2381e-06	-1.5928e-05	3.3405e-06	-8.129e-06	3.299e-06	-9.298e-06	3.3527e-06	-1.1051e-05	3.2172e-06		0.51	-6.2503e-46	-1.0294e-30	-3.1698e-19	-1.966e-11	-3.1377e-07	1.946e-06	-8.7813e-06	-6.32e-06	-6.8415e-06	-7.3063e-06	-7.7205e-06	-8.0897e-06	-8.9742e-06
0.52	-9.89e-06	3.2597e-06	-3.0677e-06	3.2507e-06	-2.6802e-06	3.1959e-06	-6.1995e-06	3.1982e-06	-7.02e-06	3.2656e-06	-1.0498e-06	3.2197e-06	-6.6705e-06	3.2091e-06	-1.0364e-05	3.2602e-06	-8.4335e-06	3.226e-06	-1.1637e-05	3.1899e-06	-7.568e-06	3.2026e-06	-9.428e-06	3.1862e-06	-9.986e-06	3.1777e-06	-1.31e-05	3.3045e-06	-1.2125e-05	3.2329e-06	-8.5145e-06	3.3106e-06	-1.2249e-05	3.1929e-06		0.52	-4.161e-46	-6.8555e-31	-2.112e-19	-1.3115e-11	-2.1005e-07	1.9982e-06	-7.8022e-06	-4.5257e-06	-4.9788e-06	-5.383e-06	-5.743e-06	-6.0638e-06	-6.8327e-06
0.53	-9.0275e-06	3.2283e-06	-3.4695e-07	3.1709e-06	1.9679e-06	3.1369e-06	-8.876e-07	3.1367e-06	-4.8914e-06	3.1672e-06	2.9201e-06	3.1338e-06	-6.071e-06	3.1775e-06	-1.6072e-05	3.1834e-06	-5.604e-06	3.1646e-06	-9.409e-06	3.1364e-06	-4.3752e-06	3.1267e-06	-4.841e-06	3.1552e-06	-1.1901e-05	3.156e-06	-1.5927e-05	3.2583e-06	-8.0545e-06	3.1461e-06	-4.8759e-06	3.2492e-06	-8.842e-06	3.1071e-06		0.53	-2.2192e-46	-3.6593e-31	-1.1292e-19	-7.034e-12	-1.1373e-07	1.9465e-06	-6.9175e-06	-2.8805e-06	-3.278e-06	-3.6323e-06	-3.948e-06	-4.2293e-06	-4.9035e-06
0.54	-4.1931e-06	3.1867e-06	-5.5915e-06	3.1129e-06	-2.06e-06	3.1084e-06	-1.0283e-06	3.1336e-06	-4.8647e-06	3.1334e-06	-2.4582e-06	3.0942e-06	-1.4351e-05	3.1411e-06	-1.205e-05	3.1561e-06	-7.5665e-06	3.1116e-06	-8.7265e-06	3.1181e-06	-3.6418e-06	3.0872e-06	-2.4671e-06	3.1504e-06	-8.2245e-06	3.1186e-06	-1.0636e-05	3.1939e-06	-9.1895e-06	3.132e-06	7.033e-07	3.2392e-06	-6.548e-06	3.0725e-06		0.54	-8.3952e-47	-1.3886e-31	-4.3072e-20	-2.7123e-12	-4.5248e-08	1.6166e-06	-6.3957e-06	-1.6967e-06	-2.0493e-06	-2.3638e-06	-2.644e-06	-2.8937e-06	-3.492e-06
0.55	-4.5999e-08	3.1504e-06	-4.9495e-06	3.1049e-06	-1.3923e-06	3.0552e-06	1.1215e-06	3.0959e-06	-5.7485e-06	3.1598e-06	-4.918e-06	3.0729e-06	-1.0039e-05	3.0852e-06	-7.254e-06	3.1237e-06	-3.6103e-06	3.1086e-06	-7.153e-06	3.1103e-06	-1.0802e-06	3.0657e-06	-1.5457e-06	3.1032e-06	-1.212e-05	3.0648e-06	-1.1851e-05	3.1846e-06	-6.415e-06	3.1101e-06	1.0156e-06	3.1939e-06	-5.2145e-06	3.0331e-06		0.55	-5.9707e-48	-1.0487e-32	-3.5785e-21	-2.6748e-13	-6.4412e-09	1.0672e-06	-6.2345e-06	-1.0007e-06	-1.3193e-06	-1.6033e-06	-1.8563e-06	-2.0818e-06	-2.6222e-06
0.56	3.5527e-07	3.1078e-06	-5.13e-06	3.0654e-06	9.667e-07	3.032e-06	1.2653e-06	3.079e-06	-5.034e-06	3.0991e-06	-3.5993e-06	3.0773e-06	-8.5005e-06	3.0868e-06	-3.5063e-06	3.1003e-06	-5.651e-06	3.0553e-06	-5.362e-06	3.0848e-06	-4.5431e-06	3.0408e-06	2.234e-06	3.0606e-06	-1.5794e-05	3.0437e-06	-1.2522e-05	3.1318e-06	-2.4787e-06	3.0701e-06	2.7924e-06	3.1504e-06	-3.0245e-06	3.0169e-06		0.56	1.3343e-47	2.134e-32	6.2308e-21	3.4215e-13	3.3475e-09	3.7015e-07	-6.4007e-06	-7.7995e-07	-1.0739e-06	-1.336e-06	-1.5694e-06	-1.7775e-06	-2.276e-06
0.57	-3.7042e-06	3.0793e-06	-1.6608e-06	3.046e-06	-8.266e-07	3.0407e-06	-3.161e-06	3.0764e-06	-7.932e-06	3.0915e-06	-3.3305e-06	3.0426e-06	-7.335e-06	3.0863e-06	-3.8485e-06	3.1031e-06	-6.52e-06	3.0564e-06	-1.2257e-06	3.0789e-06	-3.9197e-06	3.058e-06	2.3015e-06	3.025e-06	-6.9115e-06	3.0344e-06	-6.1885e-06	3.12e-06	-1.5011e-07	3.0613e-06	-2.0268e-06	3.1867e-06	-3.0503e-06	3.0225e-06		0.57	-3.7657e-47	-6.2537e-32	-1.9532e-20	-1.2474e-12	-2.1623e-08	-5.079e-07	-6.966e-06	-1.1233e-06	-1.4023e-06	-1.651e-06	-1.8727e-06	-2.0702e-06	-2.5433e-06
0.58	-3.6749e-06	3.0827e-06	-6.5595e-07	3.0473e-06	3.471e-06	3.0366e-06	-1.4712e-07	3.0116e-06	-6.2715e-06	3.0891e-06	3.1439e-06	3.0463e-06	-1.4938e-06	3.0711e-06	-5.7755e-06	3.0589e-06	3.1761e-07	3.0447e-06	-5.42e-06	3.0529e-06	-4.3307e-06	3.0565e-06	1.4595e-06	3.0272e-06	-5.527e-06	3.0377e-06	-6.4855e-06	3.1218e-06	1.8657e-06	3.0775e-06	2.5391e-06	3.1683e-06	3.2858e-06	3.0006e-06		0.58	-1.2282e-46	-2.0263e-31	-6.258e-20	-3.9057e-12	-6.3497e-08	-1.3021e-06	-7.6368e-06	-1.7448e-06	-2.015e-06	-2.2558e-06	-2.4703e-06	-2.6617e-06	-3.1198e-06
0.59	-1.8886e-06	3.0536e-06	1.9424e-06	3.0655e-06	1.3801e-06	2.998e-06	-6.236e-07	3.0184e-06	-6.5025e-06	3.0598e-06	2.1635e-06	3.0362e-06	-5.6625e-06	3.0121e-06	-9.272e-07	3.0804e-06	1.2502e-08	3.0547e-06	-4.8591e-06	3.019e-06	7.129e-07	3.004e-06	3.0412e-06	3.0457e-06	-7.521e-06	3.04e-06	-9.739e-07	3.1046e-06	2.2931e-07	3.0523e-06	3.2569e-06	3.1098e-06	3.5028e-06	3.0276e-06		0.59	-2.2612e-46	-3.7258e-31	-1.1482e-19	-7.1327e-12	-1.144e-07	-1.9403e-06	-8.289e-06	-2.5288e-06	-2.7983e-06	-3.0385e-06	-3.2525e-06	-3.4433e-06	-3.9003e-06
0.6	-6.2665e-06	3.0766e-06	-3.5547e-06	3.0285e-06	3.1884e-06	3.0161e-06	2.6455e-06	2.9995e-06	5.227e-07	3.0207e-06	-5.8765e-06	3.0067e-06	-1.0304e-05	3.011e-06	1.2821e-06	3.0696e-06	-7.8415e-06	2.9994e-06	-5.743e-06	2.9925e-06	5.903e-06	2.9871e-06	3.2131e-06	3.0314e-06	-9.401e-06	2.9983e-06	-1.1268e-05	3.1118e-06	-2.8885e-06	3.0499e-06	6.0135e-07	3.1187e-06	2.0142e-06	2.9734e-06		0.6	-3.2557e-46	-5.362e-31	-1.6511e-19	-1.0241e-11	-1.6346e-07	-2.2818e-06	-8.745e-06	-3.2985e-06	-3.5723e-06	-3.8165e-06	-4.034e-06	-4.2277e-06	-4.6922e-06
0.61	-3.6478e-06	3.0743e-06	2.1409e-06	2.986e-06	-1.0244e-06	2.969e-06	-6.3625e-06	2.9952e-06	-1.8085e-06	3.0174e-06	4.8942e-06	2.9866e-06	-1.0327e-05	2.9995e-06	-3.3318e-06	3.0449e-06	-4.5367e-06	2.9926e-06	-4.5632e-06	2.9891e-06	1.0676e-06	2.9947e-06	2.6422e-06	3.0171e-06	-3.5117e-06	2.9982e-06	-7.8535e-06	3.0553e-06	7.784e-06	3.0077e-06	4.2405e-06	3.114e-06	-4.0544e-06	2.9659e-06		0.61	-4.1607e-46	-6.8513e-31	-2.1088e-19	-1.307e-11	-2.0815e-07	-2.3632e-06	-8.963e-06	-4.0102e-06	-4.2917e-06	-4.5427e-06	-4.7662e-06	-4.9655e-06	-5.443e-06
0.62	-7.771e-06	3.0062e-06	-1.7975e-07	2.9883e-06	1.209e-06	2.9788e-06	-3.1526e-06	2.9804e-06	-6.78e-06	3.007e-06	3.7975e-06	2.9414e-06	-7.1245e-06	2.9917e-06	-9.8685e-06	3.0286e-06	-3.9293e-06	3.0114e-06	-1.1641e-06	2.9694e-06	4.9478e-07	2.9778e-06	-5.526e-06	3.0125e-06	-9.483e-06	2.9806e-06	-4.6523e-06	3.0737e-06	-8.1215e-06	2.9996e-06	2.1961e-06	3.0884e-06	-3.9497e-06	2.9324e-06		0.62	-4.8258e-46	-7.9457e-31	-2.4453e-19	-1.515e-11	-2.4102e-07	-2.1388e-06	-8.8265e-06	-4.5407e-06	-4.8303e-06	-5.0885e-06	-5.3187e-06	-5.5237e-06	-6.0148e-06
0.63	8.3685e-07	2.9905e-06	-8.816e-06	2.967e-06	1.244e-07	2.9596e-06	1.5766e-06	2.9889e-06	-6.7205e-06	3.0181e-06	-2.7063e-06	2.9903e-06	-3.6681e-06	3.009e-06	-1.0772e-05	3.0242e-06	9.723e-07	2.9908e-06	-2.3804e-06	2.9371e-06	-1.1391e-06	2.9637e-06	-2.4691e-06	2.9987e-06	-6.8265e-06	2.9781e-06	-5.2905e-06	3.0401e-06	6.2965e-07	2.9875e-06	-5.5285e-06	3.0593e-06	-3.8133e-06	2.9193e-06		0.63	-5.4733e-46	-9.0112e-31	-2.773e-19	-1.7175e-11	-2.73e-07	-1.8372e-06	-8.5363e-06	-5.054e-06	-5.3505e-06	-5.6148e-06	-5.8503e-06	-6.0602e-06	-6.5632e-06
0.64	-5.5355e-06	2.9855e-06	3.4012e-06	2.9504e-06	-6.6695e-06	2.9464e-06	4.5459e-07	2.9303e-06	-2.0489e-06	2.9773e-06	-2.0156e-06	2.9728e-06	-1.2615e-05	2.9317e-06	-7.9755e-06	2.9914e-06	-5.0415e-06	2.9446e-06	-3.5663e-07	2.955e-06	-1.7584e-06	2.9516e-06	-4.5363e-07	2.9751e-06	-9.1595e-06	2.9584e-06	-7.157e-06	3.0654e-06	-5.821e-06	2.9897e-06	-6.9235e-06	3.0518e-06	-3.8647e-06	2.9208e-06		0.64	-6.2425e-46	-1.0277e-30	-3.162e-19	-1.9578e-11	-3.1095e-07	-1.616e-06	-8.238e-06	-5.6503e-06	-5.9505e-06	-6.2182e-06	-6.4565e-06	-6.669e-06	-7.1782e-06
0.65	-3.8674e-06	3e-06	-7.4435e-06	2.9241e-06	7.693e-06	2.924e-06	-1.9841e-08	2.9506e-06	-5.901e-06	2.9565e-06	-5.9845e-07	2.9567e-06	-7.635e-06	2.9824e-06	-3.5251e-06	3.003e-06	-9.2125e-06	2.9846e-06	-5.3755e-06	2.9478e-06	-3.04e-06	2.9405e-06	-8.497e-06	2.9681e-06	-9.1695e-06	2.961e-06	-1.026e-05	3.0401e-06	-1.2175e-05	2.9866e-06	-7.1465e-06	3.0585e-06	-1.3554e-05	2.931e-06		0.65	-7.3227e-46	-1.2054e-30	-3.7082e-19	-2.2953e-11	-3.6417e-07	-1.6678e-06	-8.1193e-06	-6.4668e-06	-6.7652e-06	-7.0312e-06	-7.2682e-06	-7.4793e-06	-7.9853e-06
0.66	-6.22e-06	2.9955e-06	9.3075e-07	2.9294e-06	-2.6798e-06	2.9186e-06	-4.6723e-06	2.9408e-06	-2.368e-06	2.9712e-06	-9.0095e-06	2.9583e-06	-2.7764e-06	2.949e-06	-4.8288e-06	2.9809e-06	-1.1852e-05	2.9326e-06	-1.6928e-05	2.9231e-06	-1.1985e-05	2.918e-06	-5.82e-06	2.9533e-06	-1.5147e-05	2.9362e-06	-1.0704e-05	3.0141e-06	-1.052e-05	2.9222e-06	-2.7951e-06	3.0338e-06	-2.0131e-05	2.8882e-06		0.66	-8.899e-46	-1.4647e-30	-4.505e-19	-2.7875e-11	-4.4175e-07	-2.1617e-06	-8.3907e-06	-7.6382e-06	-7.9272e-06	-8.1848e-06	-8.4143e-06	-8.6188e-06	-9.109e-06
0.67	-1.0573e-05	2.9706e-06	-1.1223e-05	2.9512e-06	-4.9248e-07	2.9095e-06	-1.7772e-07	2.9201e-06	-4.0859e-06	2.9531e-06	-1.3482e-06	2.9162e-06	-1.3065e-05	2.9102e-06	-8.7665e-06	2.9693e-06	-9.8705e-06	2.9258e-06	-1.0676e-05	2.9411e-06	-1.3671e-05	2.9172e-06	-4.5098e-06	2.9396e-06	-1.814e-05	2.8948e-06	-1.9731e-05	3.0088e-06	-7.885e-06	2.9503e-06	-1.3786e-05	3.0114e-06	-1.9493e-05	2.8894e-06		0.67	-1.1227e-45	-1.8477e-30	-5.682e-19	-3.5145e-11	-5.563e-07	-3.3063e-06	-9.3148e-06	-9.3595e-06	-9.6317e-06	-9.8743e-06	-1.009e-05	-1.0283e-05	-1.0745e-05
0.68	-6.403e-06	2.9613e-06	-4.5174e-06	2.9553e-06	-2.7127e-07	2.9387e-06	-2.5449e-06	2.9172e-06	-6.268e-06	2.9657e-06	-8.3215e-06	2.9294e-06	-1.3592e-05	2.9288e-06	-1.7847e-05	2.9337e-06	-1.3637e-05	2.9285e-06	-1.4568e-05	2.9123e-06	-1.7331e-05	2.8985e-06	-1.6476e-05	2.93e-06	-2.071e-05	2.9159e-06	-2.4932e-05	3.0061e-06	-1.3123e-05	2.9329e-06	-1.1124e-05	3.0417e-06	-1.7554e-05	2.8797e-06		0.68	-1.4408e-45	-2.3708e-30	-7.2898e-19	-4.5073e-11	-7.1277e-07	-5.1885e-06	-1.1042e-05	-1.1706e-05	-1.1954e-05	-1.2175e-05	-1.2371e-05	-1.2547e-05	-1.2967e-05
0.69	-4.6472e-06	2.9564e-06	-5.1465e-06	2.916e-06	-5.6855e-06	2.8846e-06	-4.2407e-06	2.9164e-06	-5.939e-06	2.9188e-06	-8.6775e-06	2.9186e-06	-1.4093e-05	2.9356e-06	-2.373e-05	2.9284e-06	-1.4854e-05	2.93e-06	-1.6876e-05	2.9245e-06	-1.5062e-05	2.8954e-06	-1.4818e-05	2.9258e-06	-2.0626e-05	2.9173e-06	-2.0796e-05	3.0045e-06	-2.1225e-05	2.9133e-06	-1.7376e-05	3.0205e-06	-2.6031e-05	2.8759e-06		0.69	-1.8415e-45	-3.0302e-30	-9.3155e-19	-5.7585e-11	-9.0988e-07	-7.7993e-06	-1.3598e-05	-1.4652e-05	-1.4865e-05	-1.5056e-05	-1.5225e-05	-1.5376e-05	-1.5738e-05
0.7	1.8083e-06	2.9553e-06	-9.732e-06	2.9083e-06	-2.2199e-06	2.8997e-06	-2.6214e-06	2.9112e-06	-8.0665e-06	2.9317e-06	-1.299e-05	2.9314e-06	-2.0232e-05	2.9108e-06	-2.373e-05	2.9225e-06	-2.0695e-05	2.9349e-06	-1.847e-05	2.9133e-06	-2.1478e-05	2.8747e-06	-1.8447e-05	2.9415e-06	-2.2936e-05	2.8843e-06	-2.1404e-05	2.9991e-06	-2.6293e-05	2.9208e-06	-2.1218e-05	3.0266e-06	-2.3823e-05	2.8498e-06		0.7	-2.2963e-45	-3.7783e-30	-1.1615e-18	-7.1782e-11	-1.1336e-06	-1.0935e-05	-1.6807e-05	-1.7983e-05	-1.8155e-05	-1.8307e-05	-1.8442e-05	-1.8562e-05	-1.885e-05
0.71	-5.1975e-06	2.9571e-06	-8.0255e-06	2.9114e-06	-7.749e-07	2.8653e-06	3.0134e-07	2.8828e-06	-4.9186e-06	2.9127e-06	-1.4445e-05	2.9238e-06	-2.1168e-05	2.8869e-06	-2.4708e-05	2.9551e-06	-2.2163e-05	2.9066e-06	-2.45e-05	2.8734e-06	-2.0526e-05	2.8749e-06	-2.2611e-05	2.9035e-06	-2.3021e-05	2.9e-06	-2.4011e-05	2.9552e-06	-2.1763e-05	2.9206e-06	-2.1015e-05	2.9935e-06	-2.8421e-05	2.8572e-06		0.71	-2.7697e-45	-4.5572e-30	-1.4008e-18	-8.6558e-11	-1.3663e-06	-1.4336e-05	-2.0398e-05	-2.143e-05	-2.1547e-05	-2.1652e-05	-2.1747e-05	-2.183e-05	-2.203e-05
0.72	-4.8949e-06	2.8909e-06	-2.561e-06	2.8806e-06	-3.9941e-06	2.844e-06	-5.9095e-07	2.848e-06	-6.91e-06	2.9e-06	-1.2582e-05	2.9053e-06	-2.7559e-05	2.8544e-06	-2.0484e-05	2.9213e-06	-2.3758e-05	2.9004e-06	-2.7013e-05	2.867e-06	-2.3696e-05	2.8712e-06	-2.0146e-05	2.8997e-06	-2.4636e-05	2.8746e-06	-2.6736e-05	2.9943e-06	-2.4056e-05	2.8727e-06	-2.5234e-05	3.0033e-06	-2.804e-05	2.8411e-06		0.72	-3.2355e-45	-5.3233e-30	-1.6362e-18	-1.011e-10	-1.5952e-06	-1.7807e-05	-2.416e-05	-2.4792e-05	-2.4848e-05	-2.49e-05	-2.4945e-05	-2.4985e-05	-2.5083e-05
0.73	-2.7696e-06	2.9192e-06	-2.1652e-06	2.8951e-06	7.195e-07	2.8507e-06	1.3653e-06	2.8335e-06	-8.5955e-06	2.897e-06	-2.2871e-05	2.8945e-06	-2.6227e-05	2.8545e-06	-1.9984e-05	2.9031e-06	-2.4719e-05	2.8938e-06	-2.8926e-05	2.8827e-06	-2.2924e-05	2.8562e-06	-2.1184e-05	2.9099e-06	-2.7839e-05	2.8572e-06	-3.3451e-05	2.9702e-06	-3.0342e-05	2.8524e-06	-2.5995e-05	2.9701e-06	-2.7513e-05	2.8388e-06		0.73	-3.639e-45	-5.987e-30	-1.8402e-18	-1.1368e-10	-1.7933e-06	-2.0947e-05	-2.7628e-05	-2.766e-05	-2.765e-05	-2.7642e-05	-2.7633e-05	-2.7625e-05	-2.7608e-05
0.74	-7.7295e-06	2.918e-06	-1.0299e-06	2.9002e-06	-2.5177e-06	2.8375e-06	1.2351e-06	2.835e-06	-5.8715e-06	2.8706e-06	-2.5345e-05	2.8899e-06	-2.5178e-05	2.868e-06	-2.6085e-05	2.8894e-06	-2.5485e-05	2.8929e-06	-3.2567e-05	2.8812e-06	-2.7741e-05	2.8544e-06	-2.5149e-05	2.8807e-06	-2.6887e-05	2.838e-06	-3.1723e-05	2.9369e-06	-2.7335e-05	2.8591e-06	-2.3606e-05	2.9641e-06	-2.8239e-05	2.81e-06		0.74	-3.9498e-45	-6.4983e-30	-1.9972e-18	-1.2338e-10	-1.9457e-06	-2.3513e-05	-3.051e-05	-2.9812e-05	-2.973e-05	-2.9658e-05	-2.9593e-05	-2.9537e-05	-2.9398e-05
0.75	-2.8913e-06	2.8875e-06	1.8408e-06	2.8694e-06	-2.6661e-06	2.8241e-06	1.7482e-06	2.8054e-06	-5.161e-06	2.8572e-06	-2.4901e-05	2.8714e-06	-3.3812e-05	2.8595e-06	-2.9373e-05	2.8914e-06	-3.13e-05	2.86e-06	-3.019e-05	2.8477e-06	-2.9446e-05	2.8228e-06	-2.2728e-05	2.8456e-06	-2.7041e-05	2.8235e-06	-3.1858e-05	2.9231e-06	-2.3043e-05	2.8697e-06	-2.4342e-05	2.9406e-06	-2.9483e-05	2.7883e-06		0.75	-4.1437e-45	-6.817e-30	-2.095e-18	-1.2941e-10	-2.0405e-06	-2.532e-05	-3.2547e-05	-3.1075e-05	-3.0923e-05	-3.0787e-05	-3.0667e-05	-3.056e-05	-3.0302e-05
0.76	-4.3271e-06	2.8737e-06	-4.5984e-07	2.8326e-06	1.8296e-06	2.816e-06	-3.4432e-06	2.8251e-06	-8.9405e-06	2.8635e-06	-2.479e-05	2.84e-06	-3.2262e-05	2.8414e-06	-2.4667e-05	2.8825e-06	-3.2867e-05	2.8244e-06	-2.8172e-05	2.8452e-06	-2.5503e-05	2.8232e-06	-2.5876e-05	2.8355e-06	-2.8304e-05	2.8069e-06	-3.2806e-05	2.889e-06	-2.2007e-05	2.8787e-06	-2.6879e-05	2.9177e-06	-2.9894e-05	2.7971e-06		0.76	-4.2065e-45	-6.9203e-30	-2.1267e-18	-1.3136e-10	-2.0707e-06	-2.6235e-05	-3.3552e-05	-3.1357e-05	-3.114e-05	-3.0947e-05	-3.0773e-05	-3.062e-05	-3.0252e-05
0.77	-1.9094e-06	2.8527e-06	2.6887e-06	2.8026e-06	-1.3253e-06	2.814e-06	-5.4595e-06	2.8035e-06	-8.531e-06	2.8474e-06	-2.559e-05	2.8131e-06	-2.9767e-05	2.8258e-06	-2.8539e-05	2.834e-06	-3.1649e-05	2.8407e-06	-2.716e-05	2.8092e-06	-2.1431e-05	2.8024e-06	-2.3156e-05	2.8129e-06	-2.8639e-05	2.8082e-06	-2.9058e-05	2.8786e-06	-2.7017e-05	2.8427e-06	-2.6722e-05	2.9082e-06	-3.168e-05	2.7911e-06		0.77	-4.1248e-45	-6.7858e-30	-2.0853e-18	-1.288e-10	-2.0298e-06	-2.6135e-05	-3.3362e-05	-3.0573e-05	-3.0302e-05	-3.0058e-05	-2.9843e-05	-2.965e-05	-2.919e-05
0.78	-1.004e-06	2.8414e-06	-5.3575e-07	2.8174e-06	1.1124e-06	2.7844e-06	-3.8576e-06	2.7942e-06	-9.145e-07	2.8349e-06	-1.8964e-05	2.8181e-06	-3.3301e-05	2.7774e-06	-2.7239e-05	2.8471e-06	-2.4504e-05	2.8365e-06	-2.8818e-05	2.8211e-06	-2.8761e-05	2.791e-06	-2.6203e-05	2.8082e-06	-2.7621e-05	2.8073e-06	-2.8266e-05	2.8875e-06	-3.1044e-05	2.832e-06	-2.2069e-05	2.9016e-06	-2.9844e-05	2.7629e-06		0.78	-3.9283e-45	-6.4623e-30	-1.9858e-18	-1.2265e-10	-1.9327e-06	-2.5187e-05	-3.2138e-05	-2.896e-05	-2.865e-05	-2.8373e-05	-2.8127e-05	-2.7907e-05	-2.738e-05
0.79	-2.7875e-06	2.8544e-06	1.9311e-06	2.8245e-06	3.206e-06	2.7712e-06	-1.5695e-06	2.7872e-06	-5.586e-06	2.839e-06	-2.2794e-05	2.8071e-06	-3.4005e-05	2.7876e-06	-2.6369e-05	2.8364e-06	-1.7299e-05	2.816e-06	-3.0068e-05	2.8124e-06	-2.8013e-05	2.7903e-06	-2.5516e-05	2.8197e-06	-2.4664e-05	2.787e-06	-2.6705e-05	2.9041e-06	-2.8532e-05	2.8269e-06	-2.1394e-05	2.8867e-06	-2.5973e-05	2.7683e-06		0.79	-3.6448e-45	-5.9962e-30	-1.8425e-18	-1.1379e-10	-1.7927e-06	-2.3557e-05	-3.0067e-05	-2.675e-05	-2.642e-05	-2.6128e-05	-2.5867e-05	-2.5633e-05	-2.5077e-05
0.8	-5.201e-06	2.8417e-06	2.6216e-06	2.7664e-06	4.6138e-06	2.7923e-06	5.591e-06	2.7693e-06	-3.2672e-06	2.8255e-06	-2.6352e-05	2.7946e-06	-2.8774e-05	2.7812e-06	-2.5079e-05	2.8309e-06	-2.5405e-05	2.8004e-06	-2.8322e-05	2.7855e-06	-2.3393e-05	2.7517e-06	-1.6735e-05	2.7897e-06	-1.8566e-05	2.7859e-06	-2.5162e-05	2.8896e-06	-2.5483e-05	2.8157e-06	-1.911e-05	2.884e-06	-2.6756e-05	2.7424e-06		0.8	-3.3087e-45	-5.443e-30	-1.6725e-18	-1.0329e-10	-1.6271e-06	-2.1462e-05	-2.7397e-05	-2.4207e-05	-2.3882e-05	-2.3593e-05	-2.3337e-05	-2.3107e-05	-2.2558e-05
0.81	-4.2179e-07	2.8309e-06	3.227e-06	2.797e-06	7.01e-06	2.7849e-06	3.77e-07	2.7437e-06	-2.0217e-06	2.7783e-06	-2.1015e-05	2.7704e-06	-2.1277e-05	2.7828e-06	-1.9769e-05	2.812e-06	-1.9006e-05	2.7791e-06	-2.4593e-05	2.7776e-06	-1.8363e-05	2.7503e-06	-2.0608e-05	2.8015e-06	-1.6997e-05	2.766e-06	-2.2228e-05	2.8295e-06	-2.3033e-05	2.7826e-06	-2.0074e-05	2.8846e-06	-2.1033e-05	2.7365e-06		0.81	-2.9518e-45	-4.8558e-30	-1.4921e-18	-9.2142e-11	-1.4515e-06	-1.9102e-05	-2.4387e-05	-2.1572e-05	-2.1277e-05	-2.1012e-05	-2.0777e-05	-2.0567e-05	-2.0065e-05
0.82	-4.9299e-06	2.8276e-06	-8.817e-07	2.7748e-06	-5.6185e-07	2.7479e-06	4.3241e-06	2.7865e-06	-1.4573e-06	2.8243e-06	-1.8414e-05	2.7643e-06	-2.09e-05	2.7886e-06	-2.1102e-05	2.8251e-06	-1.735e-05	2.7731e-06	-2.5549e-05	2.7839e-06	-1.8021e-05	2.7673e-06	-1.7953e-05	2.7573e-06	-2.0868e-05	2.7451e-06	-2.2085e-05	2.8231e-06	-2.2219e-05	2.7873e-06	-2.2014e-05	2.844e-06	-1.7147e-05	2.704e-06		0.82	-2.6175e-45	-4.3058e-30	-1.3231e-18	-8.1708e-11	-1.2873e-06	-1.6778e-05	-2.1398e-05	-1.9172e-05	-1.8923e-05	-1.8702e-05	-1.8505e-05	-1.8328e-05	-1.7907e-05
0.83	-2.6256e-06	2.8226e-06	-5.8525e-06	2.7702e-06	-3.009e-06	2.7551e-06	2.0007e-06	2.757e-06	-5.3575e-06	2.7891e-06	-1.7773e-05	2.7683e-06	-1.7734e-05	2.7587e-06	-2.047e-05	2.8019e-06	-1.4544e-05	2.7988e-06	-2.125e-05	2.749e-06	-1.5142e-05	2.8104e-06	-1.5607e-05	2.7814e-06	-1.5412e-05	2.7595e-06	-1.6372e-05	2.826e-06	-2.1303e-05	2.8116e-06	-1.2731e-05	2.8908e-06	-1.7223e-05	2.7503e-06		0.83	-2.3107e-45	-3.8012e-30	-1.1681e-18	-7.214e-11	-1.1367e-06	-1.4538e-05	-1.8515e-05	-1.7023e-05	-1.6837e-05	-1.6672e-05	-1.6523e-05	-1.6391e-05	-1.6075e-05
0.84	4.4956e-06	2.8077e-06	4.4732e-07	2.7915e-06	4.8258e-06	2.7586e-06	1.1206e-06	2.8208e-06	8.1175e-07	2.7656e-06	-9.61e-06	2.793e-06	-2.3441e-05	2.7732e-06	-1.65e-05	2.8401e-06	-1.3767e-05	2.7904e-06	-1.1823e-05	2.7637e-06	-6.5645e-06	2.7685e-06	-1.3924e-05	2.8143e-06	-1.2882e-05	2.7601e-06	-1.9653e-05	2.8503e-06	-1.2145e-05	2.7966e-06	-1.7361e-05	2.8711e-06	-1.5383e-05	2.7409e-06		0.84	-2.0432e-45	-3.3612e-30	-1.0329e-18	-6.38e-11	-1.0056e-06	-1.2482e-05	-1.5885e-05	-1.5196e-05	-1.5078e-05	-1.4974e-05	-1.4881e-05	-1.4798e-05	-1.4599e-05
0.85	1.9287e-06	2.9049e-06	-4.4769e-06	2.8591e-06	1.7948e-06	2.8414e-06	6.2195e-07	2.8028e-06	2.9515e-07	2.8624e-06	-7.858e-06	2.8288e-06	-1.0835e-05	2.8755e-06	-6.3915e-06	2.8778e-06	-1.1814e-05	2.8563e-06	-1.2849e-05	2.8425e-06	-1.2334e-05	2.8312e-06	-1.486e-05	2.8627e-06	-1.3757e-05	2.8463e-06	-9.2135e-06	2.9063e-06	-1.2029e-05	2.8743e-06	-1.136e-05	2.8965e-06	-7.2765e-06	2.7797e-06		0.85	-1.812e-45	-2.9812e-30	-9.162e-19	-5.6597e-11	-8.9248e-07	-1.063e-05	-1.3534e-05	-1.3636e-05	-1.3585e-05	-1.354e-05	-1.35e-05	-1.3464e-05	-1.3378e-05
0.86	2.0206e-06	2.9578e-06	1.3568e-07	2.9423e-06	1.0937e-06	2.9129e-06	9.0205e-07	2.8867e-06	-3.47e-06	2.96e-06	-6.512e-06	2.9226e-06	-8.659e-06	2.9471e-06	-8.827e-06	2.9481e-06	-1.3728e-05	2.9488e-06	-1.4034e-05	2.928e-06	-6.7235e-06	2.9077e-06	-1.3383e-05	2.903e-06	-1.348e-05	2.9053e-06	-5.9935e-06	2.9794e-06	-1.9312e-05	2.9702e-06	-9.6085e-06	3.0048e-06	-1.4681e-05	2.9009e-06		0.86	-1.6083e-45	-2.646e-30	-8.1327e-19	-5.0247e-11	-7.9267e-07	-8.9628e-06	-1.1449e-05	-1.2252e-05	-1.2257e-05	-1.2261e-05	-1.2265e-05	-1.2269e-05	-1.2277e-05
0.87	-6.618e-06	2.882e-06	-2.4375e-06	2.8679e-06	-1.6934e-08	2.8247e-06	5.109e-08	2.8535e-06	-5.055e-06	2.8827e-06	-5.2005e-06	2.8774e-06	-5.65e-06	2.8518e-06	-9.4405e-06	2.9063e-06	-5.3425e-06	2.8677e-06	-1.2235e-05	2.8635e-06	-9.1605e-06	2.814e-06	-9.266e-06	2.8548e-06	-9.9275e-06	2.8283e-06	-1.2645e-05	2.9695e-06	-9.7065e-06	2.8693e-06	-1.1638e-05	2.934e-06	-1.3872e-05	2.8194e-06		0.87	-1.4132e-45	-2.3252e-30	-7.1468e-19	-4.416e-11	-6.9693e-07	-7.3928e-06	-9.5275e-06	-1.0883e-05	-1.0926e-05	-1.0964e-05	-1.0998e-05	-1.1029e-05	-1.1102e-05
0.88	-2.7218e-07	2.9382e-06	-6.3665e-07	2.8921e-06	2.6215e-06	2.8596e-06	-3.1707e-06	2.8609e-06	4.485e-06	2.8967e-06	-2.523e-06	2.8957e-06	-8.6035e-06	2.9113e-06	-7.1605e-06	2.9401e-06	-1.1436e-05	2.8945e-06	-6.1755e-06	2.8846e-06	-1.6099e-05	2.8878e-06	-5.2755e-06	2.9019e-06	-1.2639e-05	2.8745e-06	-6.8655e-06	2.9702e-06	-4.9585e-06	2.8868e-06	-1.0395e-05	2.9673e-06	-8.2655e-06	2.828e-06		0.88	-1.2127e-45	-1.9953e-30	-6.1335e-19	-3.7902e-11	-5.9833e-07	-5.8648e-06	-7.6908e-06	-9.4065e-06	-9.466e-06	-9.519e-06	-9.5663e-06	-9.6083e-06	-9.7093e-06
0.89	-1.035e-06	3.0024e-06	2.7345e-06	2.9461e-06	3.6471e-07	2.9531e-06	1.0618e-06	2.9724e-06	4.1942e-06	3.0012e-06	-9.206e-06	2.9525e-06	-1.1502e-05	2.9187e-06	-1.5359e-05	2.9734e-06	-3.7786e-06	2.9805e-06	-3.1153e-06	2.9346e-06	-1.235e-05	2.9249e-06	-8.5295e-06	2.9583e-06	-5.238e-06	2.9265e-06	-4.2384e-06	3.0165e-06	-7.036e-06	2.9472e-06	-7.873e-06	3.0308e-06	-9.9995e-06	2.9004e-06		0.89	-9.9762e-46	-1.6415e-30	-5.0457e-19	-3.118e-11	-4.9227e-07	-4.3475e-06	-5.8932e-06	-7.7555e-06	-7.8103e-06	-7.8592e-06	-7.9027e-06	-7.9415e-06	-8.0343e-06
0.9	-8.618e-07	3.0993e-06	1.0905e-06	3.013e-06	2.7998e-06	3.0064e-06	5.8655e-07	2.994e-06	-3.0213e-06	3.0485e-06	-7.6965e-06	3.0288e-06	-5.053e-06	3.0232e-06	-1.1314e-05	3.035e-06	-9.104e-06	3.0335e-06	-7.0795e-06	3.0015e-06	-1.0419e-05	3.0354e-06	-8.489e-06	3.0095e-06	-7.4975e-06	3.0038e-06	-3.6239e-06	3.1166e-06	-4.4656e-06	3.0226e-06	-1.0789e-05	3.1273e-06	-7.005e-06	2.9622e-06		0.9	-7.7012e-46	-1.2671e-30	-3.8948e-19	-2.4068e-11	-3.799e-07	-2.8662e-06	-4.1497e-06	-5.9567e-06	-5.989e-06	-6.0177e-06	-6.0432e-06	-6.066e-06	-6.1207e-06
0.91	1.1777e-06	3.0951e-06	-3.3535e-06	3.0301e-06	-8.0435e-08	3.0326e-06	-9.202e-07	3.0385e-06	-5.467e-08	3.0446e-06	-5.0025e-06	3.0647e-06	-4.6847e-06	3.0515e-06	-5.567e-06	3.0997e-06	-6.4295e-06	3.0207e-06	-4.6052e-06	3.0182e-06	-5.4585e-06	3.0122e-06	-1.2265e-05	2.9906e-06	-1.0017e-05	3.0256e-06	-2.6075e-06	3.0895e-06	-1.1672e-05	3.0505e-06	-1.2524e-05	3.1419e-06	-8.0045e-06	2.9808e-06		0.91	-5.306e-46	-8.7295e-31	-2.683e-19	-1.6576e-11	-2.6148e-07	-1.4259e-06	-2.4538e-06	-4.0318e-06	-4.03e-06	-4.0283e-06	-4.0268e-06	-4.0255e-06	-4.0223e-06
0.92	-1.5936e-06	3.1361e-06	4.6062e-06	3.0879e-06	-4.1512e-07	3.0509e-06	9.356e-07	3.0669e-06	1.2192e-07	3.1028e-06	-3.1373e-06	3.1061e-06	1.6446e-06	3.0671e-06	-1.7967e-06	3.1105e-06	-8.1325e-06	3.0899e-06	-9.595e-06	3.0793e-06	-3.2496e-06	3.0462e-06	-7.538e-06	3.0977e-06	-4.5105e-06	3.0696e-06	-3.1908e-06	3.1751e-06	-6.6295e-06	3.101e-06	-1.2567e-06	3.1867e-06	-4.446e-06	3.0379e-06		0.92	-3.0122e-46	-4.955e-31	-1.5225e-19	-9.4005e-12	-1.4802e-07	-1.624e-07	-9.5108e-07	-2.1748e-06	-2.1357e-06	-2.1008e-06	-2.0698e-06	-2.0422e-06	-1.9758e-06
0.93	8.261e-06	3.1086e-06	1.3606e-07	3.045e-06	3.9479e-07	3.0163e-06	5.081e-06	3.0687e-06	-2.5439e-06	3.1011e-06	-1.0323e-07	3.1017e-06	4.8764e-07	3.0654e-06	-3.7134e-06	3.0799e-06	-3.6431e-06	3.0525e-06	-2.5773e-06	3.0688e-06	-1.6868e-06	3.0764e-06	-8.4955e-06	3.0555e-06	-7.0225e-06	3.0543e-06	-3.162e-06	3.1705e-06	-6.225e-06	3.1045e-06	-7.723e-06	3.1451e-06	8.2475e-07	3.0509e-06		0.93	-9.2128e-47	-1.5143e-31	-4.6462e-20	-2.86e-12	-4.4622e-08	8.8917e-07	3.1807e-07	-4.871e-07	-4.1577e-07	-3.5217e-07	-2.955e-07	-2.4502e-07	-1.2401e-07
0.94	5.063e-06	3.0466e-06	4.0451e-08	2.9742e-06	-1.8745e-06	2.9527e-06	1.7457e-07	2.9956e-06	-2.6421e-06	2.9972e-06	-6.0195e-06	2.9781e-06	-4.902e-06	2.9836e-06	7.117e-07	3.0082e-06	-2.4379e-06	2.9781e-06	1.7634e-06	2.9705e-06	-1.3994e-06	2.9662e-06	-2.1282e-06	2.9642e-06	-8.3905e-06	2.9656e-06	-6.0945e-06	3.0358e-06	-7.034e-06	2.989e-06	-6.1555e-06	3.0756e-06	-5.894e-06	2.9578e-06		0.94	7.2705e-47	1.1981e-31	3.6923e-20	2.2945e-12	3.6827e-08	1.5952e-06	1.2107e-06	8.2512e-07	9.1578e-07	9.966e-07	1.0686e-06	1.1328e-06	1.2866e-06
0.95	4.3526e-07	2.9021e-06	-2.4092e-06	2.8563e-06	-3.3469e-06	2.8438e-06	8.6325e-07	2.8416e-06	-3.4244e-06	2.8724e-06	1.9677e-06	2.8712e-06	-3.6535e-06	2.8647e-06	1.0643e-06	2.8997e-06	-7.906e-07	2.8526e-06	-1.5532e-06	2.841e-06	-5.3365e-06	2.8519e-06	-1.7265e-06	2.8613e-06	-8.7075e-07	2.833e-06	-5.7915e-06	2.9353e-06	2.8657e-06	2.8605e-06	-8.962e-07	2.9281e-06	-7.021e-07	2.8366e-06		0.95	1.7212e-46	2.8338e-31	8.72e-20	5.4008e-12	8.5842e-08	1.847e-06	1.6039e-06	1.5866e-06	1.6788e-06	1.7612e-06	1.8345e-06	1.8998e-06	2.0563e-06
0.96	6.7845e-07	2.8341e-06	2.1823e-06	2.7816e-06	-3.6248e-06	2.7647e-06	1.7025e-06	2.7726e-06	3.1336e-06	2.8083e-06	4.0808e-06	2.8082e-06	-3.4294e-06	2.7844e-06	-2.8713e-06	2.8279e-06	-5.027e-06	2.7973e-06	1.0171e-06	2.7627e-06	-2.8373e-06	2.7842e-06	1.1273e-06	2.8062e-06	3.2546e-06	2.7669e-06	-3.434e-06	2.8503e-06	3.2671e-06	2.7956e-06	-7.0235e-07	2.847e-06	2.8797e-07	2.7629e-06		0.96	1.9908e-46	3.277e-31	1.008e-19	6.2387e-12	9.8933e-08	1.6286e-06	1.4805e-06	1.7378e-06	1.8122e-06	1.8783e-06	1.9373e-06	1.99e-06	2.116e-06
0.97	9.9105e-07	2.8144e-06	-1.2863e-06	2.7761e-06	-1.0777e-06	2.7428e-06	1.6659e-06	2.7527e-06	2.3686e-06	2.7617e-06	1.6248e-06	2.7501e-06	1.4906e-06	2.7714e-06	8.52e-07	2.7814e-06	3.7279e-07	2.7839e-06	4.3818e-06	2.7051e-06	3.0509e-06	2.723e-06	-3.3106e-06	2.7872e-06	2.9177e-07	2.7302e-06	-5.6605e-06	2.7994e-06	4.4619e-06	2.7714e-06	1.5144e-06	2.8339e-06	4.7102e-06	2.7006e-06		0.97	1.514e-46	2.4917e-31	7.6625e-20	4.7397e-12	7.5035e-08	9.4635e-07	8.523e-07	1.2672e-06	1.3055e-06	1.3398e-06	1.3703e-06	1.3974e-06	1.4625e-06
0.98	5.317e-06	2.7746e-06	-4.8475e-06	2.7443e-06	2.8075e-06	2.6854e-06	-1.5785e-06	2.7149e-06	2.5529e-06	2.7357e-06	-2.331e-06	2.736e-06	3.1056e-06	2.729e-06	3.5772e-06	2.7335e-06	7.795e-06	2.7555e-06	3.342e-06	2.7022e-06	4.1474e-06	2.7074e-06	-5.9165e-07	2.7349e-06	2.2814e-06	2.7258e-06	3.2911e-06	2.775e-06	2.2499e-06	2.7401e-06	6.139e-06	2.793e-06	6.0985e-06	2.6982e-06		0.98	3.4542e-47	5.6807e-32	1.7448e-20	1.0764e-12	1.6907e-08	-1.4817e-07	-2.3067e-07	2.309e-07	2.2025e-07	2.1077e-07	2.023e-07	1.9477e-07	1.7672e-07
0.99	1.8868e-06	2.7614e-06	3.0702e-06	2.7321e-06	-2.3629e-07	2.6738e-06	-4.0779e-06	2.7182e-06	1.8004e-06	2.7402e-06	5.196e-06	2.7308e-06	4.6141e-06	2.7166e-06	8.609e-06	2.7503e-06	7.805e-06	2.7255e-06	1.9057e-06	2.7073e-06	8.771e-06	2.7083e-06	3.6487e-06	2.7302e-06	8.899e-06	2.7149e-06	7.24e-06	2.7733e-06	-3.077e-06	2.7211e-06	8.3635e-06	2.811e-06	3.0211e-06	2.6867e-06		0.99	-1.4168e-46	-2.3323e-31	-7.1763e-20	-4.4435e-12	-7.057e-08	-1.5899e-06	-1.7038e-06	-1.2813e-06	-1.3491e-06	-1.4095e-06	-1.4633e-06	-1.5113e-06	-1.6262e-06
1	1.1505e-06	2.7503e-06	1.8955e-06	2.741e-06	-1.3645e-06	2.7055e-06	-1.0863e-06	2.7185e-06	-2.2473e-06	2.7409e-06	5.75e-06	2.7156e-06	5.3695e-06	2.6867e-06	6.5915e-06	2.7548e-06	5.4605e-06	2.7135e-06	4.49e-06	2.6859e-06	1.0811e-05	2.7105e-06	1.1157e-05	2.7392e-06	1.122e-05	2.6988e-06	1.0848e-05	2.7967e-06	3.6113e-06	2.7195e-06	8.0765e-06	2.8033e-06	3.3687e-06	2.6672e-06		1	-3.5663e-46	-5.8703e-31	-1.8057e-19	-1.1174e-11	-1.7715e-07	-3.2433e-06	-3.4303e-06	-3.092e-06	-3.2182e-06	-3.3305e-06	-3.4307e-06	-3.52e-06	-3.7338e-06
[truncated: 12 more columns]

## Sheet: Figure 2
Figure 2b									Figure 2c				Figure 2d
Time (ps)	I0 concentration	I1 concentration		Time (ps)	optimal I0 concentration	optimal I1 concentration			q	I0 SADS	I1 SADS		q	I0 SADS	SEM		q	theoretical difference curves of candidate
-5.51	1.3991e-59	2.6046e-62		-4.52	0	0.03051			0.13	-0.00014436	-9.1674e-05		0.13	-0.00014436	1.909e-06		0	-9.4581e-05	-3.3629e-05	4.2036e-06	-3.5731e-05	-5.0443e-05	-1.7515e-05	-2.9425e-05	3.2228e-05	7.2862e-05	-1.2611e-05	4.7641e-05	-4.9743e-05	1.8916e-05	1.8216e-05	-2.1719e-05	-3.0826e-05	6.3054e-06	-3.503e-06	-6.1653e-05	3.2928e-05	9.7383e-05	-3.2228e-05	1.6114e-05	7.7767e-05	-4.694e-05	1.191e-05	2.1719e-05	3.7832e-05	9.6683e-05	9.8084e-06	1.4012e-06	2.5222e-05
-5.5	2.2574e-59	4.2119e-62		-3.52	0	0.03762			0.14	-0.000100542	-6.4782e-05		0.14	-0.00010054	1.6195e-06		0.01	-0.00010089	-4.1335e-05	-4.2036e-06	-4.4138e-05	-5.885e-05	-2.5922e-05	-3.7832e-05	2.312e-05	6.1653e-05	-2.1018e-05	3.8533e-05	-5.7449e-05	9.1078e-06	9.1078e-06	-3.0126e-05	-3.7832e-05	-2.8024e-06	-1.191e-05	-6.7958e-05	2.312e-05	8.6174e-05	-3.9934e-05	5.6048e-06	6.7958e-05	-5.3246e-05	2.8024e-06	1.2611e-05	2.8725e-05	8.5473e-05	1.4012e-06	-6.3054e-06	1.6114e-05
-5.49	3.6391e-59	6.8051e-62		-2.52	0.00127	2.4686e-13			0.15	-6.4758e-05	-4.28388e-05		0.15	-6.4758e-05	1.4139e-06		0.02	-0.0001198	-6.2353e-05	-2.7323e-05	-7.4264e-05	-8.197e-05	-4.9042e-05	-6.1653e-05	-6.3054e-06	3.0126e-05	-4.624e-05	1.191e-05	-7.9868e-05	-1.6114e-05	-1.8916e-05	-5.1844e-05	-5.9551e-05	-3.2928e-05	-3.7832e-05	-9.1078e-05	-6.3054e-06	5.885e-05	-6.4455e-05	-2.1018e-05	3.503e-05	-7.2862e-05	-2.5922e-05	-1.191e-05	6.3054e-06	5.5347e-05	-2.1719e-05	-3.2928e-05	-1.0509e-05
-5.48	5.8613e-59	1.0986e-61		-1.52	0	0			0.16	-3.88362e-05	-2.58984e-05		0.16	-3.8836e-05	1.2666e-06		0.03	-0.00014292	-9.7383e-05	-5.885e-05	-9.9485e-05	-0.000117	-8.2671e-05	-9.1779e-05	-4.3437e-05	-1.6114e-05	-8.2671e-05	-2.7323e-05	-0.0001121	-5.3946e-05	-5.5347e-05	-8.6174e-05	-8.9677e-05	-6.3755e-05	-7.006e-05	-0.00011139	-4.2737e-05	1.191e-05	-9.1779e-05	-6.5156e-05	-2.1018e-06	-9.9485e-05	-5.7449e-05	-4.9042e-05	-3.4329e-05	1.0509e-05	-5.3946e-05	-6.2353e-05	-4.7641e-05
-5.47	9.4325e-59	1.7719e-61		-0.52	0.04075	2.2082e-11			0.17	-2.06796e-05	-1.4037e-05		0.17	-2.068e-05	1.1591e-06		0.04	-0.00017515	-0.00014152	-0.00010089	-0.00014012	-0.00015834	-0.00012331	-0.00013101	-9.1779e-05	-7.3563e-05	-0.00012681	-7.5665e-05	-0.00014923	-9.9485e-05	-0.00010299	-0.00012611	-0.00012751	-0.00010789	-0.0001128	-0.00014432	-9.2479e-05	-4.4838e-05	-0.00013241	-0.0001163	-5.3246e-05	-0.00013452	-0.00010299	-9.4581e-05	-8.197e-05	-4.624e-05	-9.4581e-05	-0.00010299	-9.5282e-05
-5.46	1.5166e-58	2.8555e-61		2.48	0.41628	0.19881			0.18	-7.413e-06	-5.56632e-06		0.18	-7.413e-06	1.1052e-06		0.05	-0.00020598	-0.00018145	-0.00014292	-0.00018005	-0.00019827	-0.00016464	-0.00017095	-0.00014222	-0.00013031	-0.00017025	-0.00012681	-0.00018846	-0.00014642	-0.00015133	-0.00016674	-0.00016464	-0.00015273	-0.00015623	-0.00017585	-0.00014152	-0.00010229	-0.00017025	-0.00016884	-0.00010579	-0.00016884	-0.00014853	-0.00014082	-0.00013031	-0.00010509	-0.00013662	-0.00014573	-0.00014292
-5.45	2.4365e-58	4.5977e-61		3.48	0.42071	0.16611			0.19	3.08322e-07	1.00224e-06		0.19	3.0832e-07	1.0534e-06		0.06	-0.0002319	-0.00021719	-0.00018075	-0.00021508	-0.0002333	-0.00020177	-0.00020598	-0.00018636	-0.00018216	-0.00020948	-0.00017235	-0.00022209	-0.00018776	-0.00019407	-0.00020317	-0.00019827	-0.00019267	-0.00019477	-0.00020457	-0.00018566	-0.00015553	-0.00020457	-0.00021438	-0.00015483	-0.00019897	-0.00018916	-0.00018286	-0.00017375	-0.00015834	-0.00017515	-0.00018356	-0.00018566
-5.44	3.9108e-58	7.3967e-61		4.48	0.33096	0.28823			0.2	2.54226e-05	1.86264e-05		0.2	2.5423e-05	5.015e-06		0.07	-0.00024941	-0.00024381	-0.00020948	-0.00024101	-0.00025712	-0.0002291	-0.0002312	-0.00022069	-0.00022209	-0.0002382	-0.00020738	-0.00024591	-0.00021929	-0.00022699	-0.0002298	-0.00022349	-0.00022279	-0.00022419	-0.00022559	-0.00021929	-0.00019687	-0.0002298	-0.00024731	-0.00019337	-0.00022209	-0.00021999	-0.00021508	-0.00020738	-0.00020037	-0.00020457	-0.00021228	-0.00021859
-5.43	6.2719e-58	1.1889e-60		5.48	0.36363	0.22297			0.21	3.285e-05	2.15946e-05		0.21	3.285e-05	4.8046e-06		0.08	-0.00025558	-0.00025628	-0.00022622	-0.0002532	-0.00026756	-0.00024381	-0.00024465	-0.00024038	-0.00024542	-0.00025292	-0.00022875	-0.00025677	-0.00023778	-0.00024514	-0.00024381	-0.00023666	-0.0002401	-0.00024024	-0.0002354	-0.00023884	-0.00022356	-0.0002429	-0.00026455	-0.00021859	-0.00023372	-0.00023799	-0.00023358	-0.00022741	-0.0002265	-0.00022223	-0.00022917	-0.00023771
-5.42	1.005e-57	1.9094e-60		6.48	0.42189	0.09331			0.22	2.71482e-05	2.13804e-05		0.22	2.7148e-05	4.7209e-06		0.09	-0.0002499	-0.00025453	-0.00022945	-0.00025152	-0.00026336	-0.00024423	-0.00024409	-0.0002443	-0.00025089	-0.00025285	-0.00023477	-0.0002539	-0.00024073	-0.00024773	-0.00024381	-0.00023708	-0.00024227	-0.00024206	-0.00023372	-0.00024255	-0.00023302	-0.00024234	-0.00026469	-0.00022804	-0.00023337	-0.00024101	-0.00023771	-0.00023267	-0.00023568	-0.00022643	-0.00023225	-0.00024129
-5.41	1.6089e-57	3.0639e-60		9.48	0.07625	0.60029			0.23	2.92806e-05	1.9311e-05		0.23	2.928e-05	4.5279e-06		0.1	-0.00023274	-0.00023884	-0.00021943	-0.00023638	-0.00024514	-0.00023106	-0.00023036	-0.00023295	-0.00023954	-0.00023827	-0.00022559	-0.00023785	-0.00022924	-0.0002354	-0.00023029	-0.00022475	-0.00023015	-0.00022994	-0.00022069	-0.00023127	-0.00022608	-0.00022882	-0.00024878	-0.00022202	-0.00022104	-0.00022973	-0.00022734	-0.00022342	-0.00022812	-0.00021754	-0.00022195	-0.00023008
-5.4	2.5736e-57	4.9122e-60		19.48	0	0.63917			0.24	2.46876e-05	1.80744e-05		0.24	2.4687e-05	4.4859e-06		0.11	-0.00020612	-0.00021193	-0.0001982	-0.00021004	-0.00021599	-0.00020661	-0.0002057	-0.00020899	-0.00021431	-0.00021207	-0.00020394	-0.00021095	-0.0002057	-0.0002106	-0.0002057	-0.00020177	-0.00020626	-0.00020619	-0.00019785	-0.00020745	-0.00020528	-0.00020451	-0.00021992	-0.00020275	-0.00019862	-0.0002064	-0.00020493	-0.00020198	-0.00020668	-0.00019729	-0.0002003	-0.00020661
-5.39	4.1131e-57	7.8686e-60		29.48	0.01185	0.58717			0.25	1.90368e-05	1.10928e-05		0.25	1.9037e-05	4.4843e-06		0.12	-0.00017305	-0.00017753	-0.00016892	-0.00017627	-0.00017963	-0.00017438	-0.0001734	-0.00017634	-0.00017977	-0.00017781	-0.00017326	-0.00017676	-0.00017375	-0.00017739	-0.00017347	-0.00017123	-0.00017424	-0.00017431	-0.000168	-0.00017501	-0.00017466	-0.00017263	-0.00018272	-0.00017389	-0.00016898	-0.00017466	-0.00017396	-0.00017186	-0.00017536	-0.0001687	-0.00017053	-0.00017445
-5.38	6.5679e-57	1.2594e-59		49.48	0.17211	0.3196			0.26	1.75794e-05	2.00808e-06		0.26	1.7579e-05	4.538e-06		0.13	-0.00013697	-0.00013949	-0.00013529	-0.00013886	-0.00014033	-0.00013816	-0.00013739	-0.00013928	-0.00014075	-0.00013984	-0.00013774	-0.00013907	-0.00013753	-0.00013984	-0.00013739	-0.00013655	-0.00013802	-0.00013823	-0.00013444	-0.0001383	-0.00013865	-0.0001369	-0.00014194	-0.00013949	-0.00013522	-0.00013844	-0.0001383	-0.00013711	-0.00013886	-0.00013543	-0.00013627	-0.00013788
-5.37	1.0479e-56	2.0139e-59		99.48	4.1078e-14	0.6223			0.27	1.41816e-05	-2.05116e-06		0.27	1.4182e-05	4.6855e-06		0.14	-0.00010131	-0.00010208	-0.00010096	-0.00010187	-0.00010208	-0.00010194	-0.00010138	-0.00010215	-0.00010222	-0.00010229	-0.0001018	-0.00010201	-0.00010131	-0.00010243	-0.00010138	-0.00010159	-0.00010173	-0.00010194	-0.00010054	-0.00010166	-0.00010208	-0.00010124	-0.00010229	-0.0001039	-0.0001011	-0.00010201	-0.00010229	-0.00010187	-0.00010187	-0.00010131	-0.00010145	-0.00010124
-5.36	1.6704e-56	3.2176e-59							0.28	8.1696e-06	-6.1188e-06		0.28	8.1696e-06	4.7904e-06		0.15	-6.8918e-05	-6.8393e-05	-6.9247e-05	-6.8414e-05	-6.8161e-05	-6.8925e-05	-6.8659e-05	-6.847e-05	-6.7671e-05	-6.8484e-05	-6.8757e-05	-6.8547e-05	-6.8273e-05	-6.8617e-05	-6.8582e-05	-6.9352e-05	-6.8708e-05	-6.8855e-05	-6.9163e-05	-6.8351e-05	-6.8526e-05	-6.8638e-05	-6.7314e-05	-7.0824e-05	-6.9408e-05	-6.8701e-05	-6.9142e-05	-6.9408e-05	-6.8147e-05	-6.95e-05	-6.9205e-05	-6.7951e-05
-5.35	2.6604e-56	5.1365e-59							0.29	8.8506e-06	-6.6234e-06		0.29	8.8509e-06	4.863e-06		0.16	-4.1812e-05	-4.0656e-05	-4.2323e-05	-4.0782e-05	-4.0509e-05	-4.1363e-05	-4.1342e-05	-4.0628e-05	-3.9633e-05	-4.0635e-05	-4.1118e-05	-4.0936e-05	-4.0824e-05	-4.0712e-05	-4.1237e-05	-4.2127e-05	-4.1209e-05	-4.1209e-05	-4.2428e-05	-4.0817e-05	-4.0642e-05	-4.1412e-05	-3.9171e-05	-4.2793e-05	-4.247e-05	-4.0936e-05	-4.1412e-05	-4.2155e-05	-4.0284e-05	-4.2435e-05	-4.1987e-05	-4.0348e-05
-5.34	4.2336e-56	8.1927e-59							0.3	7.902e-06	-1.05492e-05		0.3	7.902e-06	4.9134e-06		0.17	-2.1053e-05	-1.9869e-05	-2.1494e-05	-1.9974e-05	-1.9981e-05	-2.043e-05	-2.0591e-05	-1.9785e-05	-1.9063e-05	-1.9813e-05	-2.0142e-05	-2.0184e-05	-2.0072e-05	-1.9841e-05	-2.0479e-05	-2.1165e-05	-2.0422e-05	-2.0254e-05	-2.1621e-05	-2.0142e-05	-1.9708e-05	-2.0661e-05	-1.8741e-05	-2.1256e-05	-2.1529e-05	-1.9932e-05	-2.0296e-05	-2.1326e-05	-1.9505e-05	-2.1431e-05	-2.1039e-05	-1.9624e-05
-5.33	6.7311e-56	1.3056e-58							0.31	8.703e-06	-5.8596e-06		0.31	8.703e-06	4.9186e-06		0.18	-6.6837e-06	-5.9201e-06	-6.95e-06	-5.9411e-06	-6.2844e-06	-6.1443e-06	-6.4105e-06	-5.836e-06	-5.6538e-06	-5.871e-06	-5.9201e-06	-6.1863e-06	-6.0112e-06	-5.9061e-06	-6.3124e-06	-6.6277e-06	-6.3124e-06	-6.0252e-06	-6.999e-06	-6.2423e-06	-5.7379e-06	-6.4455e-06	-5.5488e-06	-6.4595e-06	-6.8799e-06	-5.7449e-06	-5.9341e-06	-6.992e-06	-5.7309e-06	-6.8028e-06	-6.5856e-06	-5.7799e-06
-5.32	1.0693e-55	2.0789e-58							0.32	9.3966e-06	-6.5304e-06		0.32	9.3963e-06	4.8963e-06		0.19	1.9687e-06	2.1298e-06	1.8846e-06	2.1999e-06	1.6184e-06	2.2699e-06	1.9547e-06	2.1368e-06	1.8005e-06	2.1298e-06	2.354e-06	1.9337e-06	2.2069e-06	2.0388e-06	2.0317e-06	2.0738e-06	1.9407e-06	2.2699e-06	1.9547e-06	1.8075e-06	2.1859e-06	1.9687e-06	1.6814e-06	2.298e-06	2.0247e-06	2.4311e-06	2.4521e-06	1.5693e-06	2.0247e-06	2.0037e-06	2.0247e-06	2.1158e-06
-5.31	1.6972e-55	3.3072e-58							0.33	5.9439e-06	-6.918e-06		0.33	5.9439e-06	4.7454e-06		0.2	3.0581e-05	2.862e-05	3.0897e-05	2.939e-05	2.6202e-05	3.0686e-05	2.9215e-05	2.8129e-05	2.4801e-05	2.834e-05	3.0266e-05	2.7954e-05	2.9775e-05	2.7533e-05	2.932e-05	3.0862e-05	2.862e-05	2.995e-05	3.1597e-05	2.7289e-05	2.7814e-05	2.9425e-05	2.3505e-05	3.1667e-05	3.1422e-05	2.995e-05	3.1106e-05	2.8269e-05	2.6623e-05	3.0862e-05	3.0161e-05	2.7569e-05
-5.3	2.6914e-55	5.2569e-58							0.34	3.7467e-06	-1.88568e-06		0.34	3.7467e-06	4.6485e-06		0.21	3.573e-05	3.2088e-05	3.6536e-05	3.3103e-05	3.0686e-05	3.482e-05	3.3593e-05	3.1387e-05	2.7638e-05	3.1772e-05	3.3629e-05	3.1772e-05	3.3804e-05	3.0686e-05	3.3418e-05	3.552e-05	3.2858e-05	3.3524e-05	3.7167e-05	3.1352e-05	3.0266e-05	3.3944e-05	2.6202e-05	3.5976e-05	3.6467e-05	3.2718e-05	3.4679e-05	3.3664e-05	2.939e-05	3.5661e-05	3.461e-05	3.0161e-05
-5.29	4.2645e-55	8.3487e-58							0.35	3.7272e-06	3.9441e-08		0.35	3.7272e-06	4.5188e-06		0.22	3.2123e-05	2.8269e-05	3.3103e-05	2.9285e-05	2.8269e-05	3.0827e-05	3.0091e-05	2.7673e-05	2.4836e-05	2.8024e-05	2.925e-05	2.8164e-05	3.0231e-05	2.6903e-05	2.9531e-05	3.1387e-05	2.9425e-05	2.9285e-05	3.3383e-05	2.8374e-05	2.5747e-05	3.0406e-05	2.361e-05	3.1878e-05	3.2157e-05	2.7779e-05	3.0371e-05	3.0932e-05	2.5852e-05	3.1562e-05	3.0511e-05	2.5852e-05
-5.28	6.7511e-55	1.3248e-57							0.36	7.428e-06	-1.32408e-06		0.36	7.4283e-06	4.2053e-06		0.23	2.4906e-05	2.2314e-05	2.6097e-05	2.326e-05	2.3821e-05	2.4135e-05	2.3891e-05	2.2209e-05	2.1053e-05	2.2384e-05	2.2454e-05	2.2384e-05	2.4135e-05	2.1473e-05	2.298e-05	2.403e-05	2.3681e-05	2.284e-05	2.5712e-05	2.34e-05	1.9722e-05	2.4135e-05	2.0457e-05	2.5012e-05	2.4276e-05	2.0878e-05	2.354e-05	2.5222e-05	2.1228e-05	2.4171e-05	2.3505e-05	1.9897e-05
-5.27	1.0678e-54	2.1003e-57							0.37	9.0792e-06	1.12068e-06		0.37	9.0789e-06	3.9871e-06		0.24	1.8075e-05	1.755e-05	1.9372e-05	1.8356e-05	2.0142e-05	1.8391e-05	1.8636e-05	1.8215e-05	1.8916e-05	1.8215e-05	1.6955e-05	1.79e-05	1.9056e-05	1.7655e-05	1.741e-05	1.7515e-05	1.8986e-05	1.7795e-05	1.8321e-05	1.9582e-05	1.5413e-05	1.8811e-05	1.9126e-05	1.9092e-05	1.7024e-05	1.5624e-05	1.8075e-05	2.0107e-05	1.8531e-05	1.7725e-05	1.7445e-05	1.5904e-05
-5.26	1.6876e-54	3.327e-57							0.38	7.1514e-06	-3.8286e-07		0.38	7.1517e-06	3.8713e-06		0.25	1.3451e-05	1.5098e-05	1.4677e-05	1.5799e-05	1.8146e-05	1.5028e-05	1.5553e-05	1.6569e-05	1.8566e-05	1.6359e-05	1.4012e-05	1.5729e-05	1.6079e-05	1.6219e-05	1.4152e-05	1.3592e-05	1.6464e-05	1.5378e-05	1.3276e-05	1.7725e-05	1.3872e-05	1.5729e-05	1.9582e-05	1.5729e-05	1.2295e-05	1.3171e-05	1.5203e-05	1.685e-05	1.8215e-05	1.3767e-05	1.3942e-05	1.4677e-05
-5.25	2.6647e-54	5.2657e-57							0.39	7.6746e-06	9.1302e-07		0.39	7.6743e-06	3.7836e-06		0.26	1.1494e-05	1.4713e-05	1.2534e-05	1.5406e-05	1.7511e-05	1.4127e-05	1.4859e-05	1.6846e-05	1.9246e-05	1.6626e-05	1.357e-05	1.569e-05	1.5098e-05	1.6709e-05	1.3375e-05	1.2544e-05	1.6005e-05	1.5455e-05	1.122e-05	1.7634e-05	1.4475e-05	1.4983e-05	2.0878e-05	1.472e-05	1.0775e-05	1.3434e-05	1.4902e-05	1.5543e-05	1.962e-05	1.2884e-05	1.3182e-05	1.5781e-05
-5.24	4.204e-54	8.3268e-57							0.4	5.6253e-06	-4.0221e-06		0.4	5.6253e-06	3.6809e-06		0.27	1.1466e-05	1.5374e-05	1.2351e-05	1.597e-05	1.7245e-05	1.4677e-05	1.5371e-05	1.7679e-05	1.9553e-05	1.777e-05	1.4482e-05	1.6675e-05	1.5252e-05	1.7778e-05	1.4061e-05	1.342e-05	1.6523e-05	1.6804e-05	1.1438e-05	1.8121e-05	1.5907e-05	1.5571e-05	2.1522e-05	1.507e-05	1.1546e-05	1.4955e-05	1.5921e-05	1.5441e-05	2.1046e-05	1.3939e-05	1.4124e-05	1.777e-05
-5.23	6.6266e-54	1.3156e-56							0.41	5.2281e-06	-5.6661e-06		0.41	5.2281e-06	3.5723e-06		0.28	1.2376e-05	1.5774e-05	1.3006e-05	1.6335e-05	1.6474e-05	1.5564e-05	1.5984e-05	1.7876e-05	1.8331e-05	1.8472e-05	1.5459e-05	1.728e-05	1.5354e-05	1.8086e-05	1.5039e-05	1.4968e-05	1.679e-05	1.7981e-05	1.2727e-05	1.7981e-05	1.679e-05	1.6194e-05	2.0433e-05	1.5389e-05	1.3357e-05	1.6299e-05	1.686e-05	1.5354e-05	2.1133e-05	1.5529e-05	1.5389e-05	1.9172e-05
-5.22	1.0436e-53	2.0769e-56							0.42	8.0136e-06	-4.9437e-06		0.42	8.0133e-06	3.5146e-06		0.29	1.3171e-05	1.5098e-05	1.3487e-05	1.5694e-05	1.4677e-05	1.5658e-05	1.5763e-05	1.6534e-05	1.5273e-05	1.79e-05	1.5483e-05	1.6639e-05	1.4538e-05	1.6919e-05	1.5238e-05	1.5904e-05	1.5938e-05	1.7935e-05	1.3872e-05	1.6534e-05	1.6184e-05	1.5938e-05	1.72e-05	1.4713e-05	1.4747e-05	1.6394e-05	1.6639e-05	1.4538e-05	1.9161e-05	1.6464e-05	1.5904e-05	1.8811e-05
-5.21	1.6422e-53	3.2758e-56							0.43	3.8151e-06	-3.3312e-06		0.43	3.8151e-06	3.4563e-06		0.3	1.2961e-05	1.3031e-05	1.3276e-05	1.3522e-05	1.17e-05	1.4398e-05	1.4117e-05	1.3487e-05	1.0614e-05	1.5553e-05	1.3977e-05	1.4398e-05	1.2401e-05	1.3872e-05	1.4117e-05	1.5378e-05	1.3626e-05	1.6009e-05	1.3977e-05	1.3557e-05	1.3731e-05	1.4187e-05	1.2261e-05	1.2471e-05	1.4923e-05	1.4572e-05	1.4607e-05	1.2575e-05	1.5028e-05	1.5763e-05	1.4923e-05	1.6359e-05
-5.2	2.5819e-53	5.1623e-56							0.44	2.60952e-06	-6.5904e-06		0.44	2.6095e-06	3.4049e-06		0.31	1.1665e-05	9.8785e-06	1.198e-05	1.0229e-05	8.302e-06	1.191e-05	1.1279e-05	9.458e-06	5.4645e-06	1.1875e-05	1.1314e-05	1.0895e-05	9.458e-06	9.6335e-06	1.1665e-05	1.3242e-05	1.0264e-05	1.2506e-05	1.2681e-05	9.598e-06	1.0123e-05	1.1279e-05	6.7255e-06	9.0025e-06	1.3487e-05	1.1139e-05	1.1209e-05	9.7735e-06	9.6335e-06	1.3451e-05	1.2471e-05	1.233e-05
-5.19	4.0559e-53	8.1284e-56							0.45	1.84884e-06	-8.985e-06		0.45	1.8489e-06	3.4105e-06		0.32	9.563e-06	6.4455e-06	9.9485e-06	6.5855e-06	5.0795e-06	8.7575e-06	7.952e-06	5.2545e-06	9.8085e-07	7.7065e-06	8.057e-06	6.936e-06	6.2355e-06	5.3595e-06	8.4775e-06	1.0089e-05	6.5855e-06	8.302e-06	1.0369e-05	5.5695e-06	6.1655e-06	7.8815e-06	1.8916e-06	5.1145e-06	1.079e-05	7.041e-06	7.146e-06	6.7255e-06	4.3437e-06	1.0018e-05	9.143e-06	7.5665e-06
-5.18	6.3656e-53	1.2788e-55							0.46	1.58832e-06	-1.31898e-05		0.46	1.5883e-06	3.3618e-06		0.33	7.041e-06	3.4679e-06	7.5665e-06	3.3279e-06	2.7673e-06	5.605e-06	4.7991e-06	1.8916e-06	-1.8566e-06	3.8533e-06	4.8692e-06	3.3979e-06	3.3629e-06	1.8215e-06	5.2895e-06	6.5505e-06	3.3279e-06	4.2036e-06	7.4265e-06	2.2069e-06	2.8375e-06	4.5539e-06	-1.3312e-06	1.6815e-06	7.3915e-06	3.1177e-06	3.2578e-06	3.9584e-06	2.1018e-07	6.2005e-06	5.745e-06	3.1878e-06
-5.17	9.9822e-53	2.01e-55							0.47	-6.2634e-07	-1.43994e-05		0.47	-6.2637e-07	3.3273e-06		0.34	4.673e-06	1.5063e-06	5.44e-06	1.247e-06	1.6499e-06	3.0126e-06	2.5047e-06	5.2545e-08	-2.5958e-06	1.0124e-06	2.5712e-06	1.0124e-06	1.5343e-06	-2.4871e-07	2.6658e-06	3.3769e-06	1.2891e-06	1.1455e-06	4.6134e-06	2.1718e-07	9.283e-07	2.1964e-06	-2.2419e-06	-6.06e-07	4.144e-06	3.3629e-07	4.9042e-07	2.1788e-06	-1.8321e-06	2.918e-06	3.0441e-06	6.6555e-08
-5.16	1.564e-52	3.1567e-55							0.48	-2.76354e-06	-1.3215e-05		0.48	-2.7635e-06	3.3289e-06		0.35	3.2123e-06	1.0509e-06	4.0845e-06	7.4965e-07	2.0667e-06	1.8496e-06	1.7234e-06	1.6114e-07	-1.0719e-06	-1.2611e-07	1.7305e-06	3.9233e-07	1.0824e-06	-2.6623e-07	1.3242e-06	1.5728e-06	9.458e-07	-1.086e-07	2.6342e-06	9.8085e-08	8.337e-07	1.3522e-06	-8.407e-07	-1.0719e-06	1.9197e-06	-6.3405e-07	-4.4839e-07	1.7375e-06	-1.4782e-06	1.0089e-06	1.7901e-06	-1.0334e-06
-5.15	2.4484e-52	4.9534e-55							0.49	-4.1535e-06	-1.45374e-05		0.49	-4.1535e-06	3.2976e-06		0.36	2.7603e-06	2.0492e-06	3.6151e-06	1.8181e-06	3.6607e-06	2.0142e-06	2.3786e-06	1.8916e-06	2.0843e-06	3.573e-07	2.3014e-06	1.3312e-06	1.9302e-06	1.4082e-06	1.4327e-06	1.2646e-06	2.0913e-06	3.8884e-07	1.839e-06	1.5273e-06	2.4626e-06	1.9476e-06	2.326e-06	1.7515e-07	9.528e-07	2.7323e-07	3.6081e-07	2.5852e-06	9.528e-07	7.146e-07	1.9757e-06	-1.2961e-07
-5.14	3.8294e-52	7.766e-55							0.5	-5.2398e-06	-1.2927e-05		0.5	-5.2398e-06	3.2822e-06		0.37	3.2088e-06	3.9479e-06	3.9479e-06	3.9759e-06	5.7485e-06	3.2753e-06	4.13e-06	4.7641e-06	5.8955e-06	2.2174e-06	4.0004e-06	3.559e-06	3.7658e-06	4.0845e-06	2.7219e-06	2.2945e-06	4.3472e-06	2.4346e-06	2.2209e-06	4.0635e-06	5.195e-06	3.4855e-06	6.2075e-06	2.7008e-06	1.3662e-06	2.6693e-06	2.5607e-06	4.4173e-06	4.6695e-06	1.9827e-06	3.496e-06	2.34e-06
-5.13	5.9844e-52	1.2165e-54							0.51	-4.6272e-06	-1.05258e-05		0.51	-4.6272e-06	3.2403e-06		0.38	4.5224e-06	6.1865e-06	5.0655e-06	6.568e-06	7.794e-06	5.223e-06	6.456e-06	7.78e-06	9.5e-06	4.7886e-06	6.2355e-06	6.358e-06	5.927e-06	7.097e-06	4.8201e-06	4.2772e-06	6.957e-06	5.3e-06	3.4644e-06	6.964e-06	8.204e-06	5.689e-06	9.819e-06	5.878e-06	2.8059e-06	5.7765e-06	5.454e-06	6.617e-06	8.6525e-06	4.3577e-06	5.7625e-06	5.4925e-06
-5.12	9.344e-52	1.904e-54							0.52	-6.9006e-06	-1.15224e-05		0.52	-6.9009e-06	3.1899e-06		0.39	5.9655e-06	8.1025e-06	6.295e-06	8.7855e-06	9.048e-06	7.146e-06	8.537e-06	1.0085e-05	1.1759e-05	7.223e-06	8.239e-06	8.754e-06	7.5945e-06	9.4125e-06	6.7925e-06	6.54e-06	9.227e-06	7.959e-06	5.1215e-06	9.2865e-06	1.0569e-05	7.5805e-06	1.2208e-05	8.586e-06	4.7291e-06	8.544e-06	8.05e-06	8.481e-06	1.1574e-05	6.838e-06	8.0325e-06	8.5055e-06
-5.11	1.4577e-51	2.9774e-54							0.53	-3.9294e-06	-1.10538e-05		0.53	-3.9294e-06	3.1364e-06		0.4	7.367e-06	9.1115e-06	7.3915e-06	1.012e-05	9.3355e-06	8.6875e-06	9.9485e-06	1.1255e-05	1.2387e-05	9.02e-06	9.577e-06	1.0243e-05	8.537e-06	1.0569e-05	8.3545e-06	8.4635e-06	1.0558e-05	9.938e-06	6.589e-06	1.0551e-05	1.1766e-05	8.7295e-06	1.2898e-05	1.0278e-05	6.505e-06	1.0429e-05	9.798e-06	9.57e-06	1.2999e-05	8.908e-06	9.721e-06	1.0569e-05
-5.1	2.2721e-51	4.652e-54							0.54	-5.2578e-06	-8.538e-06		0.54	-5.2578e-06	3.1181e-06		0.41	8.183e-06	8.922e-06	7.973e-06	1.0183e-05	8.442e-06	9.2935e-06	1.0232e-05	1.0824e-05	1.1189e-05	9.7805e-06	9.7455e-06	1.0348e-05	8.3475e-06	1.0113e-05	8.936e-06	9.437e-06	1.0544e-05	1.0523e-05	7.451e-06	1.0383e-05	1.1406e-05	8.838e-06	1.1777e-05	1.0558e-05	7.577e-06	1.0807e-05	1.0089e-05	9.549e-06	1.2432e-05	9.896e-06	1.0324e-05	1.1199e-05
-5.09	3.5385e-51	7.2621e-54							0.55	-3.4896e-06	-7.197e-06		0.55	-3.4896e-06	3.1103e-06		0.42	8.162e-06	7.6015e-06	7.843e-06	8.9885e-06	6.624e-06	8.831e-06	9.3005e-06	9.0275e-06	8.551e-06	9.3285e-06	8.7645e-06	9.1325e-06	6.992e-06	8.2495e-06	8.253e-06	9.108e-06	9.2865e-06	9.6965e-06	7.437e-06	8.887e-06	9.6155e-06	7.8045e-06	9.1465e-06	9.2865e-06	7.6645e-06	9.6335e-06	8.838e-06	8.323e-06	1.0148e-05	9.4685e-06	9.7455e-06	1.0222e-05
-5.08	5.506e-51	1.1327e-53							0.56	-2.42136e-06	-6.8112e-06		0.56	-2.4214e-06	3.0848e-06		0.43	7.0515e-06	5.23e-06	6.8835e-06	6.533e-06	3.9794e-06	7.1985e-06	7.1215e-06	6.067e-06	4.8867e-06	7.6715e-06	6.5785e-06	6.652e-06	4.6765e-06	5.2195e-06	6.4e-06	7.388e-06	6.6975e-06	7.3145e-06	6.239e-06	6.151e-06	6.498e-06	5.703e-06	5.4225e-06	6.6485e-06	6.3825e-06	6.8415e-06	6.109e-06	5.9655e-06	6.491e-06	7.563e-06	7.7765e-06	7.605e-06
-5.07	8.56e-51	1.7652e-53							0.57	-1.64562e-06	-4.0167e-06		0.57	-1.6456e-06	3.0789e-06		0.44	5.2125e-06	2.3155e-06	5.342e-06	3.4469e-06	1.2506e-06	4.8272e-06	4.2947e-06	2.6167e-06	1.0895e-06	5.0725e-06	3.6501e-06	3.4294e-06	1.9057e-06	1.7515e-06	3.6221e-06	4.6169e-06	3.5626e-06	4.0635e-06	4.3122e-06	2.7534e-06	2.8444e-06	3.0651e-06	1.5519e-06	3.2473e-06	4.2141e-06	3.1247e-06	2.5922e-06	2.9811e-06	2.291e-06	4.5469e-06	5.069e-06	4.123e-06
-5.06	1.3296e-50	2.7486e-53							0.58	6.9774e-07	-2.66556e-06		0.58	6.9774e-07	3.0529e-06		0.45	2.7008e-06	-6.4805e-07	3.2438e-06	2.8375e-07	-1.233e-06	2.0177e-06	1.2015e-06	-7.006e-07	-2.319e-06	2.1263e-06	4.0635e-07	1.0158e-07	-9.423e-07	-1.6254e-06	3.1878e-07	1.2716e-06	3.1177e-07	4.3788e-07	1.755e-06	-6.3405e-07	-7.321e-07	3.0476e-07	-1.9022e-06	-3.538e-07	1.3662e-06	-7.8815e-07	-1.1034e-06	-3.1527e-07	-1.6149e-06	1.0264e-06	1.9617e-06	3.538e-07
-5.05	2.0636e-50	4.276e-53							0.59	1.44318e-06	-1.3872e-06		0.59	1.4432e-06	3.019e-06		0.46	1.0509e-08	-3.1842e-06	9.8085e-07	-2.5572e-06	-3.1597e-06	-7.216e-07	-1.7025e-06	-3.3489e-06	-4.7361e-06	-8.4775e-07	-2.6342e-06	-2.8199e-06	-3.3524e-06	-4.3157e-06	-2.8549e-06	-2.0563e-06	-2.4696e-06	-2.8935e-06	-8.5475e-07	-3.5695e-06	-3.7482e-06	-2.0598e-06	-4.4313e-06	-3.6081e-06	-1.6324e-06	-4.3823e-06	-4.3788e-06	-3.3139e-06	-4.624e-06	-2.5081e-06	-9.213e-07	-3.1737e-06
-5.04	3.1999e-50	6.6466e-53							0.6	-1.84674e-06	-4.5627e-06		0.6	-1.8467e-06	2.9925e-06		0.47	-2.6588e-06	-5.0585e-06	-1.2961e-06	-4.7185e-06	-4.4067e-06	-3.1387e-06	-4.0845e-06	-5.1215e-06	-5.9865e-06	-3.489e-06	-5.0375e-06	-5.013e-06	-5.0445e-06	-6.0425e-06	-5.6155e-06	-4.9953e-06	-4.5153e-06	-5.5415e-06	-3.2648e-06	-5.717e-06	-5.745e-06	-3.7692e-06	-5.829e-06	-6.0915e-06	-4.4208e-06	-7.1775e-06	-6.7255e-06	-5.752e-06	-6.4455e-06	-5.4505e-06	-3.3769e-06	-5.9165e-06
-5.03	4.9577e-50	1.0323e-52							0.61	2.60916e-07	-2.65074e-06		0.61	2.6092e-07	2.9891e-06		0.48	-4.8692e-06	-5.9865e-06	-3.2438e-06	-5.85e-06	-4.8586e-06	-4.8586e-06	-5.447e-06	-5.878e-06	-6.06e-06	-5.258e-06	-6.6625e-06	-6.1335e-06	-5.8465e-06	-6.6275e-06	-7.346e-06	-6.936e-06	-5.598e-06	-7.034e-06	-5.1285e-06	-6.691e-06	-6.589e-06	-4.757e-06	-5.9795e-06	-7.3985e-06	-6.526e-06	-8.5405e-06	-7.9205e-06	-7.3775e-06	-6.673e-06	-7.237e-06	-5.0375e-06	-7.507e-06
-5.02	7.6744e-50	1.6018e-52							0.62	-1.01742e-06	-6.213e-06		0.62	-1.0174e-06	2.9694e-06		0.49	-6.393e-06	-6.0565e-06	-4.7956e-06	-6.0565e-06	-4.7431e-06	-5.815e-06	-5.9795e-06	-5.6925e-06	-5.237e-06	-6.26e-06	-7.3425e-06	-6.246e-06	-5.752e-06	-6.2495e-06	-8.0535e-06	-7.8185e-06	-5.7275e-06	-7.346e-06	-6.2075e-06	-6.575e-06	-6.428e-06	-5.0025e-06	-5.2335e-06	-7.6015e-06	-7.745e-06	-8.698e-06	-7.8465e-06	-8.001e-06	-5.7485e-06	-7.8325e-06	-5.7345e-06	-7.8575e-06
-5.01	1.187e-49	2.4834e-52							0.63	-3.1275e-06	-3.9105e-06		0.63	-3.1275e-06	2.9371e-06		0.5	-7.1565e-06	-5.3735e-06	-5.7345e-06	-5.4575e-06	-4.3508e-06	-6.0355e-06	-5.71e-06	-4.8446e-06	-3.8918e-06	-6.4805e-06	-7.16e-06	-5.563e-06	-5.006e-06	-5.265e-06	-7.682e-06	-7.5875e-06	-5.097e-06	-6.6625e-06	-6.505e-06	-5.619e-06	-5.521e-06	-4.6625e-06	-3.9373e-06	-6.971e-06	-8.0395e-06	-7.7345e-06	-6.789e-06	-7.8815e-06	-4.011e-06	-7.283e-06	-5.6365e-06	-7.188e-06
-5	1.8342e-49	3.8469e-52							0.64	-3.9177e-06	-6.2454e-06		0.64	-3.9177e-06	2.955e-06		0.51	-7.125e-06	-4.2036e-06	-6.127e-06	-4.3472e-06	-3.7237e-06	-5.619e-06	-4.8937e-06	-3.6571e-06	-2.3926e-06	-6.1055e-06	-6.2845e-06	-4.3823e-06	-3.8078e-06	-3.9094e-06	-6.4455e-06	-6.561e-06	-4.011e-06	-5.279e-06	-6.025e-06	-4.151e-06	-4.1861e-06	-3.9969e-06	-2.4206e-06	-5.731e-06	-7.458e-06	-6.053e-06	-5.2055e-06	-7.0445e-06	-2.0283e-06	-5.8535e-06	-4.9322e-06	-5.696e-06
-4.99	2.832e-49	5.954e-52							0.65	-3.9453e-06	-1.02378e-05		0.65	-3.9453e-06	2.9478e-06		0.52	-6.3265e-06	-2.8479e-06	-5.9655e-06	-3.0161e-06	-3.1948e-06	-4.7676e-06	-3.7237e-06	-2.4977e-06	-1.0509e-06	-5.286e-06	-5.0025e-06	-3.0266e-06	-2.4556e-06	-2.6238e-06	-4.5925e-06	-4.8972e-06	-2.8339e-06	-3.531e-06	-5.076e-06	-2.5011e-06	-2.7814e-06	-3.2473e-06	-1.1105e-06	-4.3122e-06	-6.2425e-06	-3.9934e-06	-3.3874e-06	-5.836e-06	-2.2069e-07	-3.8813e-06	-3.9304e-06	-3.8007e-06
-4.98	4.3688e-49	9.2073e-52							0.66	-9.2382e-06	-1.13862e-05		0.66	-9.2382e-06	2.9231e-06		0.53	-5.0165e-06	-1.5483e-06	-5.3595e-06	-1.7655e-06	-2.8199e-06	-3.6851e-06	-2.5222e-06	-1.6219e-06	-1.8566e-07	-4.2702e-06	-3.587e-06	-1.7935e-06	-1.3592e-06	-1.7234e-06	-2.4977e-06	-3.0581e-06	-1.7971e-06	-1.7935e-06	-3.7728e-06	-1.0614e-06	-1.6569e-06	-2.5537e-06	-2.6272e-07	-2.9495e-06	-4.5819e-06	-2.0142e-06	-1.8251e-06	-4.5083e-06	1.0649e-06	-1.8881e-06	-2.7569e-06	-1.9372e-06
-4.97	6.7337e-49	1.4226e-51							0.67	-8.2704e-06	-1.6023e-05		0.67	-8.2707e-06	2.9411e-06		0.54	-3.5345e-06	-5.5345e-07	-4.5013e-06	-7.917e-07	-2.7429e-06	-2.7359e-06	-1.5799e-06	-1.1314e-06	1.086e-07	-3.3103e-06	-2.3295e-06	-1.0369e-06	-5.955e-07	-1.3172e-06	-6.3055e-07	-1.5133e-06	-1.1875e-06	-4.5539e-07	-2.424e-06	-1.4012e-07	-1.0054e-06	-2.0703e-06	7.006e-09	-1.9792e-06	-2.8759e-06	-4.5539e-07	-8.6175e-07	-3.3349e-06	1.5659e-06	-2.5221e-07	-1.7971e-06	-4.4839e-07
-4.96	1.037e-48	2.1961e-51							0.68	-1.39374e-05	-1.77318e-05		0.68	-1.3937e-05	2.9123e-06		0.55	-1.9967e-06	5.605e-08	-3.4644e-06	-2.4871e-07	-2.7744e-06	-1.8461e-06	-9.108e-07	-9.8085e-07	-3.1527e-08	-2.424e-06	-1.2926e-06	-6.4805e-07	-2.1368e-07	-1.3031e-06	7.6365e-07	-2.9425e-07	-1.0369e-06	3.8884e-07	-1.184e-06	2.6272e-07	-8.022e-07	-1.7164e-06	-2.9425e-07	-1.4117e-06	-1.2156e-06	5.675e-07	-4.4839e-07	-2.3365e-06	1.3767e-06	8.092e-07	-1.0334e-06	5.815e-07
-4.95	1.5956e-48	3.3874e-51							0.69	-1.63074e-05	-2.01372e-05		0.69	-1.6307e-05	2.9245e-06		0.56	-5.4645e-07	3.3629e-07	-2.3575e-06	-2.1018e-08	-2.7429e-06	-1.0859e-06	-4.8341e-07	-1.1174e-06	-4.9392e-07	-1.699e-06	-5.3595e-07	-6.6555e-07	-2.5221e-07	-1.4958e-06	1.6745e-06	3.7832e-07	-1.2611e-06	6.761e-07	-1.3311e-07	7.3565e-08	-9.353e-07	-1.3942e-06	-8.6875e-07	-1.2891e-06	1.5063e-07	9.8435e-07	-5.3595e-07	-1.6779e-06	6.691e-07	1.2436e-06	-6.2705e-07	9.9835e-07
-4.94	2.4529e-48	5.2203e-51							0.7	-2.04192e-05	-2.18052e-05		0.7	-2.0419e-05	2.9133e-06		0.57	4.624e-07	1.086e-07	-1.3942e-06	-2.3821e-07	-2.8059e-06	-7.6715e-07	-5.3945e-07	-1.3942e-06	-1.2015e-06	-1.3837e-06	-3.433e-07	-1.0264e-06	-5.745e-07	-1.9546e-06	1.748e-06	4.2036e-07	-1.7866e-06	3.8182e-07	5.3245e-07	-6.5155e-07	-1.4222e-06	-1.191e-06	-1.839e-06	-1.5378e-06	9.8435e-07	7.987e-07	-1.2191e-06	-1.3277e-06	-5.5345e-07	9.493e-07	-4.9042e-07	7.917e-07
-4.93	3.7677e-48	8.0381e-51							0.71	-2.23548e-05	-2.3271e-05		0.71	-2.2355e-05	2.8734e-06		0.58	9.8435e-07	-3.6781e-07	-7.076e-07	-7.5315e-07	-2.7149e-06	-6.3405e-07	-7.7765e-07	-1.6534e-06	-1.9197e-06	-1.2295e-06	-5.1145e-07	-1.5378e-06	-1.0999e-06	-2.403e-06	1.2856e-06	-3.8533e-08	-2.4171e-06	-2.0667e-07	7.146e-07	-1.5553e-06	-2.0107e-06	-1.1034e-06	-2.7673e-06	-1.9162e-06	1.4047e-06	1.5763e-07	-1.9932e-06	-1.3031e-06	-1.7795e-06	8.7575e-08	-6.2705e-07	1.0509e-07
-4.92	5.7822e-48	1.2366e-50							0.72	-2.37096e-05	-2.50254e-05		0.72	-2.3709e-05	2.867e-06		0.59	1.0158e-06	-1.0649e-06	-2.2419e-07	-1.3662e-06	-2.4521e-06	-6.831e-07	-1.2156e-06	-1.9511e-06	-2.5047e-06	-1.1945e-06	-1.0509e-06	-2.1753e-06	-1.6079e-06	-2.6693e-06	2.9075e-07	-7.3565e-07	-3.0371e-06	-1.0824e-06	5.71e-07	-2.5922e-06	-2.4731e-06	-9.038e-07	-3.6011e-06	-2.4206e-06	1.2575e-06	-7.321e-07	-2.7043e-06	-1.4327e-06	-2.918e-06	-1.0404e-06	-9.9485e-07	-8.5125e-07
-4.91	8.8662e-48	1.9009e-50							0.73	-2.66124e-05	-2.65488e-05		0.73	-2.6613e-05	2.8827e-06		0.6	4.9742e-07	-1.783e-06	-1.191e-07	-2.0247e-06	-2.1649e-06	-9.563e-07	-1.6745e-06	-2.0843e-06	-2.8689e-06	-1.3101e-06	-1.762e-06	-2.6553e-06	-2.1228e-06	-2.7324e-06	-1.0579e-06	-1.6604e-06	-3.4154e-06	-1.8426e-06	1.4012e-08	-3.4575e-06	-2.7849e-06	-8.092e-07	-4.137e-06	-2.9075e-06	7.251e-07	-1.6675e-06	-3.2473e-06	-1.6184e-06	-3.6781e-06	-2.298e-06	-1.4467e-06	-1.9442e-06
-4.9	1.3583e-47	2.9194e-50							0.74	-2.91486e-05	-2.65308e-05		0.74	-2.9148e-05	2.8812e-06		0.61	-4.8692e-07	-2.5992e-06	-4.2737e-07	-2.7219e-06	-1.8986e-06	-1.4607e-06	-2.2069e-06	-2.263e-06	-3.0791e-06	-1.6464e-06	-2.7709e-06	-3.0266e-06	-2.5151e-06	-2.6903e-06	-2.5361e-06	-2.6903e-06	-3.7097e-06	-2.6448e-06	-9.213e-07	-4.088e-06	-3.0161e-06	-8.022e-07	-4.3998e-06	-3.2718e-06	-2.347e-07	-2.6378e-06	-3.524e-06	-1.9057e-06	-4.074e-06	-3.5205e-06	-2.0563e-06	-3.0126e-06
-4.89	2.0792e-47	4.4798e-50							0.75	-3.0786e-05	-2.67252e-05		0.75	-3.0786e-05	2.8477e-06		0.62	-1.741e-06	-3.3664e-06	-1.0789e-06	-3.2683e-06	-1.7445e-06	-2.0212e-06	-2.6938e-06	-2.3751e-06	-3.1422e-06	-2.0667e-06	-3.7342e-06	-3.2718e-06	-2.8164e-06	-2.5712e-06	-3.8673e-06	-3.5626e-06	-3.7377e-06	-3.2018e-06	-2.1334e-06	-4.3648e-06	-2.9986e-06	-9.8435e-07	-4.3612e-06	-3.4364e-06	-1.4677e-06	-3.4119e-06	-3.566e-06	-2.1193e-06	-4.1196e-06	-4.3962e-06	-2.6448e-06	-4.0179e-06
-4.88	3.18e-47	6.8683e-50							0.76	-3.0969e-05	-2.66484e-05		0.76	-3.0969e-05	2.8452e-06		0.63	-3.2893e-06	-4.1896e-06	-2.0913e-06	-3.9129e-06	-2.0037e-06	-2.8619e-06	-3.2262e-06	-2.6588e-06	-3.3279e-06	-2.7744e-06	-4.8236e-06	-3.496e-06	-3.2052e-06	-2.6938e-06	-5.0865e-06	-4.4734e-06	-3.7377e-06	-3.7167e-06	-3.6116e-06	-4.4978e-06	-3.2963e-06	-1.6219e-06	-4.2561e-06	-3.7342e-06	-2.9775e-06	-4.1615e-06	-3.6011e-06	-2.4766e-06	-4.0424e-06	-5.1775e-06	-3.3734e-06	-4.8937e-06
-4.87	4.8592e-47	1.0521e-49							0.77	-3.0474e-05	-2.6136e-05		0.77	-3.0474e-05	2.8092e-06		0.64	-5.0445e-06	-5.132e-06	-3.5486e-06	-4.6625e-06	-2.8409e-06	-3.9654e-06	-4.0179e-06	-3.3349e-06	-3.6991e-06	-3.8323e-06	-5.976e-06	-4.011e-06	-3.7832e-06	-3.1948e-06	-6.109e-06	-5.3945e-06	-4.0004e-06	-4.3087e-06	-5.349e-06	-4.6275e-06	-3.7658e-06	-2.8515e-06	-4.1931e-06	-4.151e-06	-4.6975e-06	-4.9393e-06	-3.8393e-06	-3.1177e-06	-4.0985e-06	-5.85e-06	-4.3367e-06	-5.7345e-06
-4.86	7.4189e-47	1.6103e-49							0.78	-2.81094e-05	-2.74488e-05		0.78	-2.811e-05	2.8211e-06		0.65	-6.824e-06	-6.1475e-06	-5.23e-06	-5.5525e-06	-4.2387e-06	-5.4505e-06	-5.0725e-06	-4.5574e-06	-4.4663e-06	-5.3455e-06	-7.3175e-06	-4.9042e-06	-4.6975e-06	-4.3508e-06	-7.125e-06	-6.484e-06	-4.715e-06	-5.1915e-06	-7.2335e-06	-5.0375e-06	-4.652e-06	-4.624e-06	-4.4628e-06	-4.8482e-06	-6.603e-06	-5.92e-06	-4.5504e-06	-3.9829e-06	-4.4138e-06	-6.547e-06	-5.584e-06	-6.631e-06
-4.85	1.1317e-46	2.4626e-49							0.79	-2.69034e-05	-2.49822e-05		0.79	-2.6903e-05	2.8124e-06		0.66	-8.649e-06	-7.542e-06	-7.258e-06	-6.7925e-06	-6.26e-06	-7.346e-06	-6.568e-06	-6.2915e-06	-5.696e-06	-7.3035e-06	-8.838e-06	-6.2635e-06	-6.1445e-06	-6.225e-06	-8.1305e-06	-7.864e-06	-5.99e-06	-6.3965e-06	-9.3145e-06	-5.878e-06	-6.1865e-06	-6.9115e-06	-5.3105e-06	-5.962e-06	-8.6e-06	-7.0935e-06	-5.773e-06	-5.3245e-06	-5.251e-06	-7.381e-06	-7.1705e-06	-7.703e-06
-4.84	1.7249e-46	3.7627e-49							0.8	-2.6277e-05	-2.2398e-05		0.8	-2.6277e-05	2.7855e-06		0.67	-1.0516e-05	-9.3425e-06	-9.6685e-06	-8.6175e-06	-8.9115e-06	-9.714e-06	-8.5965e-06	-8.754e-06	-7.6925e-06	-9.861e-06	-1.0719e-05	-8.2775e-06	-8.2425e-06	-8.936e-06	-9.353e-06	-9.7e-06	-8.001e-06	-8.134e-06	-1.1563e-05	-7.402e-06	-8.4985e-06	-9.7315e-06	-6.936e-06	-7.766e-06	-1.0681e-05	-8.754e-06	-7.8395e-06	-7.2545e-06	-6.754e-06	-8.7085e-06	-9.206e-06	-9.206e-06
-4.83	2.6267e-46	5.7442e-49							0.81	-2.35584e-05	-1.91664e-05		0.81	-2.3558e-05	2.7776e-06		0.68	-1.2607e-05	-1.1609e-05	-1.2376e-05	-1.1021e-05	-1.2124e-05	-1.2513e-05	-1.1318e-05	-1.1857e-05	-1.032e-05	-1.2898e-05	-1.2923e-05	-1.1195e-05	-1.0989e-05	-1.2373e-05	-1.1073e-05	-1.204e-05	-1.0856e-05	-1.0621e-05	-1.3918e-05	-9.8155e-06	-1.1556e-05	-1.2909e-05	-9.4475e-06	-1.0201e-05	-1.2891e-05	-1.1035e-05	-1.0674e-05	-9.868e-06	-9.1675e-06	-1.06e-05	-1.1749e-05	-1.1195e-05
-4.82	3.9965e-46	8.7616e-49							0.82	-2.1441e-05	-1.97334e-05		0.82	-2.1441e-05	2.7839e-06		0.69	-1.4895e-05	-1.4345e-05	-1.5543e-05	-1.4054e-05	-1.5669e-05	-1.5781e-05	-1.4513e-05	-1.5451e-05	-1.3599e-05	-1.6341e-05	-1.5564e-05	-1.4716e-05	-1.4327e-05	-1.6222e-05	-1.3231e-05	-1.494e-05	-1.4471e-05	-1.383e-05	-1.6482e-05	-1.308e-05	-1.5238e-05	-1.6359e-05	-1.2783e-05	-1.3263e-05	-1.528e-05	-1.384e-05	-1.4211e-05	-1.3189e-05	-1.2274e-05	-1.3126e-05	-1.4797e-05	-1.3781e-05
-4.81	6.0755e-46	1.3353e-48							0.83	-1.85574e-05	-1.63026e-05		0.83	-1.8557e-05	2.749e-06		0.7	-1.7445e-05	-1.7585e-05	-1.8797e-05	-1.748e-05	-1.9294e-05	-1.9134e-05	-1.8114e-05	-1.9232e-05	-1.7302e-05	-1.982e-05	-1.8524e-05	-1.8615e-05	-1.7967e-05	-2.0139e-05	-1.5918e-05	-1.8223e-05	-1.8552e-05	-1.7424e-05	-1.9102e-05	-1.6909e-05	-1.9256e-05	-1.9659e-05	-1.6758e-05	-1.6748e-05	-1.7669e-05	-1.7028e-05	-1.8146e-05	-1.6755e-05	-1.5924e-05	-1.6188e-05	-1.8174e-05	-1.6832e-05
-4.8	9.228e-46	2.0332e-48							0.84	-1.52052e-05	-1.44198e-05		0.84	-1.5205e-05	2.7637e-06		0.71	-2.0129e-05	-2.0913e-05	-2.1961e-05	-2.1151e-05	-2.2707e-05	-2.2363e-05	-2.1736e-05	-2.2899e-05	-2.1098e-05	-2.3113e-05	-2.1652e-05	-2.2514e-05	-2.1561e-05	-2.3845e-05	-1.8962e-05	-2.1547e-05	-2.2636e-05	-2.113e-05	-2.1599e-05	-2.0994e-05	-2.3271e-05	-2.2675e-05	-2.1008e-05	-2.0307e-05	-2.0002e-05	-2.0321e-05	-2.2013e-05	-2.0485e-05	-1.981e-05	-1.9519e-05	-2.1575e-05	-2.0093e-05
-4.79	1.4004e-45	3.0933e-48							0.85	-1.22232e-05	-1.02738e-05		0.85	-1.2223e-05	2.8425e-06		0.72	-2.2924e-05	-2.4248e-05	-2.5039e-05	-2.4794e-05	-2.574e-05	-2.5326e-05	-2.5267e-05	-2.6167e-05	-2.484e-05	-2.5996e-05	-2.4675e-05	-2.6213e-05	-2.4973e-05	-2.7001e-05	-2.2265e-05	-2.4942e-05	-2.6482e-05	-2.478e-05	-2.3999e-05	-2.505e-05	-2.7001e-05	-2.5197e-05	-2.5141e-05	-2.3824e-05	-2.2307e-05	-2.3705e-05	-2.5576e-05	-2.4079e-05	-2.3758e-05	-2.2993e-05	-2.4913e-05	-2.3498e-05
-4.78	2.1234e-45	4.702e-48							0.86	-1.2096e-05	-1.14876e-05		0.86	-1.2096e-05	2.928e-06		0.73	-2.5624e-05	-2.725e-05	-2.7677e-05	-2.8073e-05	-2.8066e-05	-2.766e-05	-2.8258e-05	-2.871e-05	-2.8101e-05	-2.8112e-05	-2.7436e-05	-2.9232e-05	-2.7709e-05	-2.925e-05	-2.5474e-05	-2.7828e-05	-2.9601e-05	-2.7968e-05	-2.6161e-05	-2.8651e-05	-2.9968e-05	-2.7099e-05	-2.8707e-05	-2.6756e-05	-2.4388e-05	-2.6661e-05	-2.8413e-05	-2.7124e-05	-2.7225e-05	-2.6206e-05	-2.7779e-05	-2.6648e-05
-4.77	3.2169e-45	7.1413e-48							0.87	-8.2374e-06	-1.09746e-05		0.87	-8.2374e-06	2.8635e-06		0.74	-2.8087e-05	-2.9657e-05	-2.9674e-05	-3.0711e-05	-2.9646e-05	-2.9341e-05	-3.0427e-05	-3.0445e-05	-3.0528e-05	-2.9425e-05	-2.9734e-05	-3.1272e-05	-2.966e-05	-3.0462e-05	-2.8353e-05	-3.0088e-05	-3.1801e-05	-3.029e-05	-2.7916e-05	-3.1377e-05	-3.2084e-05	-2.8237e-05	-3.1436e-05	-2.9008e-05	-2.6199e-05	-2.9037e-05	-3.0402e-05	-2.9348e-05	-2.9943e-05	-2.891e-05	-2.9947e-05	-2.9285e-05
-4.76	4.8692e-45	1.0837e-47							0.88	-8.523e-06	-8.9274e-06		0.88	-8.5227e-06	2.8846e-06		0.75	-3.0074e-05	-3.1279e-05	-3.091e-05	-3.2438e-05	-3.0504e-05	-3.0196e-05	-3.1748e-05	-3.1156e-05	-3.2042e-05	-2.988e-05	-3.1289e-05	-3.2294e-05	-3.0722e-05	-3.0652e-05	-3.0623e-05	-3.1474e-05	-3.2774e-05	-3.1586e-05	-2.9229e-05	-3.3044e-05	-3.31e-05	-2.8766e-05	-3.2953e-05	-3.0371e-05	-2.7617e-05	-3.075e-05	-3.1418e-05	-3.0637e-05	-3.1727e-05	-3.096e-05	-3.1229e-05	-3.1141e-05
-4.75	7.364e-45	1.643e-47							0.89	-1.0089e-05	-6.9534e-06		0.89	-1.0089e-05	2.9346e-06		0.76	-3.1377e-05	-3.1996e-05	-3.1296e-05	-3.2988e-05	-3.0553e-05	-3.0256e-05	-3.2014e-05	-3.0865e-05	-3.2445e-05	-2.9506e-05	-3.1975e-05	-3.22e-05	-3.0883e-05	-2.9993e-05	-3.2067e-05	-3.1948e-05	-3.2501e-05	-3.194e-05	-2.9993e-05	-3.3569e-05	-3.2991e-05	-2.8654e-05	-3.3166e-05	-3.0847e-05	-2.8644e-05	-3.1629e-05	-3.1443e-05	-3.0837e-05	-3.2494e-05	-3.2161e-05	-3.1552e-05	-3.2084e-05
-4.74	1.1127e-44	2.489e-47							0.9	-9.0792e-06	-6.3204e-06		0.9	-9.0789e-06	3.0015e-06		0.77	-3.1643e-05	-3.1608e-05	-3.0669e-05	-3.229e-05	-2.9838e-05	-2.9495e-05	-3.1201e-05	-2.9765e-05	-3.1615e-05	-2.8255e-05	-3.1632e-05	-3.0966e-05	-3.0028e-05	-2.8598e-05	-3.2473e-05	-3.1384e-05	-3.1078e-05	-3.1068e-05	-3.0038e-05	-3.2872e-05	-3.1716e-05	-2.7947e-05	-3.1969e-05	-3.0252e-05	-2.9082e-05	-3.1474e-05	-3.0501e-05	-2.9933e-05	-3.2077e-05	-3.214e-05	-3.0753e-05	-3.1874e-05
-4.73	1.6799e-44	3.7672e-47							0.91	-7.353e-06	-7.4064e-06		0.91	-7.3527e-06	3.0182e-06		0.78	-3.0907e-05	-3.0305e-05	-2.9218e-05	-3.0511e-05	-2.8595e-05	-2.8108e-05	-2.9506e-05	-2.7933e-05	-2.9793e-05	-2.663e-05	-3.0473e-05	-2.8904e-05	-2.8518e-05	-2.6879e-05	-3.181e-05	-2.9982e-05	-2.8777e-05	-2.9327e-05	-2.9481e-05	-3.1187e-05	-2.9618e-05	-2.6917e-05	-2.9678e-05	-2.8857e-05	-2.8904e-05	-3.0466e-05	-2.8942e-05	-2.8136e-05	-3.062e-05	-3.1183e-05	-2.9072e-05	-3.0634e-05
-4.72	2.5341e-44	5.6971e-47							0.92	-4.3698e-06	-4.3161e-06		0.92	-4.3698e-06	3.0793e-06		0.79	-2.9191e-05	-2.8255e-05	-2.7152e-05	-2.7853e-05	-2.6962e-05	-2.6356e-05	-2.7162e-05	-2.5789e-05	-2.7187e-05	-2.4759e-05	-2.8518e-05	-2.6325e-05	-2.6557e-05	-2.5148e-05	-3.0249e-05	-2.7954e-05	-2.596e-05	-2.6949e-05	-2.8332e-05	-2.8738e-05	-2.6928e-05	-2.5656e-05	-2.6623e-05	-2.6899e-05	-2.8178e-05	-2.8742e-05	-2.7026e-05	-2.5716e-05	-2.8343e-05	-2.939e-05	-2.6752e-05	-2.8571e-05
-4.71	3.8192e-44	8.6081e-47							0.93	-4.0986e-06	-3.0282e-06		0.93	-4.0986e-06	3.0688e-06		0.8	-2.6623e-05	-2.5733e-05	-2.4661e-05	-2.4661e-05	-2.5145e-05	-2.4346e-05	-2.4448e-05	-2.3519e-05	-2.4076e-05	-2.2843e-05	-2.607e-05	-2.354e-05	-2.4378e-05	-2.3565e-05	-2.775e-05	-2.553e-05	-2.2997e-05	-2.4224e-05	-2.6655e-05	-2.587e-05	-2.4027e-05	-2.4272e-05	-2.3235e-05	-2.4546e-05	-2.6872e-05	-2.6493e-05	-2.4983e-05	-2.2972e-05	-2.5488e-05	-2.6949e-05	-2.4062e-05	-2.5894e-05
-4.7	5.7512e-44	1.2996e-46							0.94	-3.5775e-06	-4.1028e-06		0.94	-3.5775e-06	2.9705e-06		0.81	-2.3424e-05	-2.2958e-05	-2.1933e-05	-2.1301e-05	-2.3183e-05	-2.2328e-05	-2.1652e-05	-2.1334e-05	-2.0818e-05	-2.1074e-05	-2.3337e-05	-2.0829e-05	-2.2167e-05	-2.2199e-05	-2.4591e-05	-2.2941e-05	-2.0223e-05	-2.1438e-05	-2.4556e-05	-2.284e-05	-2.1204e-05	-2.286e-05	-1.9883e-05	-2.2038e-05	-2.5036e-05	-2.3897e-05	-2.2962e-05	-2.0213e-05	-2.2352e-05	-2.4048e-05	-2.1313e-05	-2.2895e-05
-4.69	8.6529e-44	1.9602e-46							0.95	-1.56756e-06	-1.65048e-06		0.95	-1.5676e-06	2.841e-06		0.82	-2.0034e-05	-2.0268e-05	-1.9424e-05	-1.8191e-05	-2.1305e-05	-2.051e-05	-1.9158e-05	-1.9452e-05	-1.7774e-05	-1.9582e-05	-2.0695e-05	-1.8563e-05	-2.0191e-05	-2.1116e-05	-2.1127e-05	-2.0507e-05	-1.7985e-05	-1.8958e-05	-2.2213e-05	-2.0002e-05	-1.8751e-05	-2.1498e-05	-1.7e-05	-1.9659e-05	-2.2833e-05	-2.1292e-05	-2.1144e-05	-1.7746e-05	-1.9354e-05	-2.1098e-05	-1.8885e-05	-1.9939e-05
-4.68	1.3007e-43	2.9542e-46							0.96	-6.9906e-07	-7.26e-07		0.96	-6.9909e-07	2.7627e-06		0.83	-1.6664e-05	-1.7806e-05	-1.7101e-05	-1.5533e-05	-1.9413e-05	-1.8766e-05	-1.6962e-05	-1.7844e-05	-1.5067e-05	-1.8215e-05	-1.8237e-05	-1.6727e-05	-1.831e-05	-2.0002e-05	-1.7511e-05	-1.8254e-05	-1.6289e-05	-1.685e-05	-1.969e-05	-1.7427e-05	-1.6709e-05	-2.0048e-05	-1.4695e-05	-1.7445e-05	-2.0254e-05	-1.8702e-05	-1.9445e-05	-1.5652e-05	-1.6587e-05	-1.8163e-05	-1.6843e-05	-1.7126e-05
-4.67	1.9537e-43	4.4485e-46							0.97	1.57176e-06	7.9176e-07		0.97	1.5718e-06	2.7051e-06		0.84	-1.3641e-05	-1.5683e-05	-1.5122e-05	-1.349e-05	-1.7459e-05	-1.7109e-05	-1.5186e-05	-1.6492e-05	-1.2905e-05	-1.6888e-05	-1.6145e-05	-1.5298e-05	-1.6601e-05	-1.8674e-05	-1.3991e-05	-1.6219e-05	-1.5143e-05	-1.5122e-05	-1.7077e-05	-1.5199e-05	-1.5098e-05	-1.845e-05	-1.3073e-05	-1.5479e-05	-1.7452e-05	-1.6264e-05	-1.7802e-05	-1.3998e-05	-1.4236e-05	-1.5462e-05	-1.5298e-05	-1.4594e-05
-4.66	2.9318e-43	6.6928e-46							0.98	2.20116e-06	4.2123e-06		0.98	2.2012e-06	2.7022e-06		0.85	-1.1189e-05	-1.4002e-05	-1.3479e-05	-1.2089e-05	-1.5427e-05	-1.547e-05	-1.3714e-05	-1.529e-05	-1.1318e-05	-1.5462e-05	-1.4436e-05	-1.4156e-05	-1.4962e-05	-1.7024e-05	-1.0831e-05	-1.4387e-05	-1.4373e-05	-1.3746e-05	-1.451e-05	-1.3336e-05	-1.3847e-05	-1.665e-05	-1.2047e-05	-1.3763e-05	-1.4576e-05	-1.4015e-05	-1.6128e-05	-1.2678e-05	-1.2348e-05	-1.3077e-05	-1.4113e-05	-1.2435e-05
-4.65	4.3958e-43	1.0061e-45							0.99	6.0414e-06	5.0118e-06		0.99	6.0414e-06	2.7073e-06		0.86	-9.5175e-06	-1.2671e-05	-1.2233e-05	-1.129e-05	-1.3339e-05	-1.3819e-05	-1.2513e-05	-1.4079e-05	-1.0334e-05	-1.384e-05	-1.3126e-05	-1.3186e-05	-1.335e-05	-1.4881e-05	-8.148e-06	-1.2747e-05	-1.375e-05	-1.2579e-05	-1.2058e-05	-1.1703e-05	-1.2818e-05	-1.4604e-05	-1.1431e-05	-1.224e-05	-1.1742e-05	-1.1966e-05	-1.4366e-05	-1.1581e-05	-1.0926e-05	-1.1045e-05	-1.3182e-05	-1.067e-05
-4.64	6.5853e-43	1.511e-45							1	7.974e-06	7.2306e-06		1	7.974e-06	2.6859e-06		0.87	-8.6245e-06	-1.1609e-05	-1.122e-05	-1.0895e-05	-1.1185e-05	-1.2064e-05	-1.1382e-05	-1.2695e-05	-9.707e-06	-1.1914e-05	-1.2016e-05	-1.211e-05	-1.1539e-05	-1.2229e-05	-5.99e-06	-1.1178e-05	-1.2985e-05	-1.1378e-05	-9.7805e-06	-1.0183e-05	-1.1826e-05	-1.2264e-05	-1.0986e-05	-1.079e-05	-9.0905e-06	-1.0057e-05	-1.2351e-05	-1.0509e-05	-9.7945e-06	-9.3495e-06	-1.2226e-05	-9.1255e-06
-4.63	9.8567e-43	2.2675e-45															0.88	-8.295e-06	-1.0698e-05	-1.0257e-05	-1.0667e-05	-8.9815e-06	-1.0148e-05	-1.019e-05	-1.1087e-05	-9.269e-06	-9.721e-06	-1.0961e-05	-1.0786e-05	-9.5805e-06	-9.2375e-06	-4.4874e-06	-9.5875e-06	-1.1907e-05	-1.0046e-05	-7.7275e-06	-8.6665e-06	-1.0677e-05	-9.7175e-06	-1.046e-05	-9.374e-06	-6.7715e-06	-8.274e-06	-1.0131e-05	-9.3075e-06	-8.8135e-06	-7.9345e-06	-1.1045e-05	-7.7275e-06
-4.62	1.4741e-42	3.3998e-45															0.89	-8.3405e-06	-9.7805e-06	-9.2865e-06	-1.0358e-05	-6.8135e-06	-8.113e-06	-8.8625e-06	-9.234e-06	-8.796e-06	-7.3425e-06	-9.7945e-06	-9.185e-06	-7.437e-06	-6.176e-06	-3.5906e-06	-7.938e-06	-1.0362e-05	-8.481e-06	-5.906e-06	-7.125e-06	-9.2585e-06	-7.0445e-06	-9.679e-06	-7.917e-06	-4.9007e-06	-6.5575e-06	-7.766e-06	-7.8255e-06	-7.903e-06	-6.729e-06	-9.444e-06	-6.3545e-06
-4.61	2.2026e-42	5.0932e-45															0.9	-8.4735e-06	-8.7645e-06	-8.155e-06	-9.7595e-06	-4.8061e-06	-6.0215e-06	-7.367e-06	-7.2795e-06	-8.19e-06	-4.9883e-06	-8.4105e-06	-7.311e-06	-5.2825e-06	-3.4469e-06	-3.2823e-06	-6.2355e-06	-8.393e-06	-6.6875e-06	-4.3332e-06	-5.545e-06	-7.5385e-06	-4.4418e-06	-8.5685e-06	-6.449e-06	-3.5451e-06	-4.9287e-06	-5.4435e-06	-6.127e-06	-6.908e-06	-5.682e-06	-7.43e-06	-4.9672e-06
-4.6	3.2882e-42	7.6234e-45															0.91	-8.3405e-06	-7.542e-06	-6.789e-06	-8.705e-06	-3.0756e-06	-4.0249e-06	-5.675e-06	-5.23e-06	-7.265e-06	-2.8024e-06	-6.6835e-06	-5.167e-06	-3.1948e-06	-1.3662e-06	-3.3594e-06	-4.4734e-06	-6.046e-06	-4.6975e-06	-2.9811e-06	-3.8883e-06	-5.535e-06	-2.0492e-06	-7.0795e-06	-4.9953e-06	-2.6938e-06	-3.3454e-06	-3.3103e-06	-4.2036e-06	-5.7765e-06	-4.6555e-06	-4.9393e-06	-3.5275e-06
-4.59	4.9048e-42	1.1401e-44															0.92	-7.766e-06	-6.169e-06	-5.258e-06	-7.188e-06	-1.755e-06	-2.2524e-06	-3.9094e-06	-3.3174e-06	-6.0355e-06	-9.9835e-07	-4.7361e-06	-3.0511e-06	-1.3942e-06	-1.4362e-07	-3.7167e-06	-2.8304e-06	-3.5695e-06	-2.7219e-06	-1.9162e-06	-2.298e-06	-3.4225e-06	-1.4712e-07	-5.3525e-06	-3.6361e-06	-2.2804e-06	-1.8881e-06	-1.6008e-06	-2.2209e-06	-4.4734e-06	-3.6537e-06	-2.2769e-06	-2.1543e-06
-4.58	7.3099e-42	1.7035e-44															0.93	-6.512e-06	-4.6169e-06	-3.58e-06	-5.1915e-06	-8.162e-07	-7.917e-07	-2.1369e-06	-1.5833e-06	-4.4838e-06	3.0476e-07	-2.6273e-06	-1.0754e-06	3.503e-08	1.6815e-07	-4.0389e-06	-1.3136e-06	-1.2295e-06	-8.267e-07	-1.0158e-06	-8.197e-07	-1.2926e-06	1.163e-06	-3.4995e-06	-2.3681e-06	-2.1053e-06	-5.1495e-07	-3.7132e-07	-3.8884e-07	-2.9811e-06	-2.5958e-06	3.503e-07	-8.7225e-07
-4.57	1.0885e-41	2.5433e-44															0.94	-4.5539e-06	-2.9705e-06	-1.8286e-06	-2.8585e-06	-2.9776e-07	3.0126e-07	-5.0795e-07	-2.2069e-07	-2.7569e-06	1.0509e-06	-5.5345e-07	5.5695e-07	9.458e-07	-3.433e-07	-4.1336e-06	-2.4521e-08	7.076e-07	7.4615e-07	-2.9075e-07	4.2387e-07	6.025e-07	1.8321e-06	-1.6815e-06	-1.2856e-06	-2.0598e-06	7.006e-07	3.3979e-07	1.0614e-06	-1.4502e-06	-1.6044e-06	2.5502e-06	1.8215e-07
-4.56	1.6194e-41	3.7937e-44															0.95	-2.1193e-06	-1.3837e-06	-1.8916e-07	-4.589e-07	-1.7164e-07	9.528e-07	8.337e-07	7.7765e-07	-9.8435e-07	1.247e-06	1.1945e-06	1.6359e-06	1.2996e-06	-1.2856e-06	-3.8148e-06	8.9325e-07	2.0212e-06	1.8356e-06	2.3821e-07	1.2646e-06	2.0352e-06	1.8531e-06	-1.086e-07	-4.659e-07	-1.9092e-06	1.6429e-06	5.1495e-07	1.8741e-06	-3.503e-08	-7.181e-07	3.9934e-06	8.6875e-07
-4.55	2.4073e-41	5.6541e-44															0.96	5.78e-07	3.8533e-08	1.191e-06	1.8076e-06	-2.5221e-07	1.2121e-06	1.8251e-06	1.3767e-06	6.5155e-07	1.107e-06	2.3926e-06	2.1053e-06	1.163e-06	-2.0703e-06	-2.8269e-06	1.4607e-06	2.6342e-06	2.4135e-06	6.4805e-07	1.6675e-06	2.8724e-06	1.3732e-06	1.1139e-06	1.4362e-07	-1.4432e-06	2.319e-06	3.503e-07	1.9582e-06	1.142e-06	-1.4012e-08	4.4593e-06	1.1105e-06
-4.54	3.5754e-41	8.4195e-44															0.97	3.1878e-06	1.191e-06	2.2314e-06	3.7132e-06	-4.7991e-07	1.3031e-06	2.4206e-06	1.6429e-06	2.0913e-06	7.952e-07	2.8444e-06	1.9582e-06	6.1655e-07	-2.0773e-06	-1.0264e-06	1.6919e-06	2.4801e-06	2.4731e-06	9.213e-07	1.5694e-06	3.0266e-06	5.64e-07	2.0247e-06	5.2195e-07	-5.3245e-07	2.6238e-06	2.1018e-08	1.2751e-06	1.9897e-06	4.4488e-07	3.7728e-06	8.197e-07
-4.53	5.3056e-41	1.2527e-43															0.98	5.2825e-06	1.9827e-06	2.8515e-06	5.0025e-06	-7.4615e-07	1.2716e-06	2.5011e-06	1.5938e-06	3.2753e-06	5.5345e-07	2.389e-06	1.2926e-06	-1.5413e-07	-6.6205e-07	1.5974e-06	1.5448e-06	1.685e-06	2.1193e-06	1.0439e-06	1.0264e-06	2.4065e-06	-3.8533e-07	2.5922e-06	7.5315e-07	7.917e-07	2.5222e-06	-3.3279e-07	-1.191e-07	2.3751e-06	6.025e-07	1.9092e-06	4.5539e-08
-4.52	7.8664e-41	1.8622e-43															0.99	6.442e-06	2.2945e-06	3.0266e-06	5.4855e-06	-1.0124e-06	1.2961e-06	2.0387e-06	1.2121e-06	4.2877e-06	4.4138e-07	9.388e-07	1.9967e-07	-1.0439e-06	2.6238e-06	4.9393e-06	1.0614e-06	3.9934e-07	1.4747e-06	9.038e-07	-2.4521e-08	1.0194e-06	-1.2191e-06	2.8689e-06	8.407e-07	2.3855e-06	1.8671e-06	-5.4645e-07	-2.0773e-06	2.263e-06	3.9934e-07	-1.0054e-06	-1.1945e-06
-4.51	1.1653e-40	2.7658e-43															1	6.4105e-06	2.0948e-06	2.8549e-06	5.062e-06	-1.2786e-06	1.4502e-06	1.0089e-06	5.0445e-07	5.3315e-06	5.1845e-07	-1.4467e-06	-1.1385e-06	-1.8951e-06	8.0115e-06	8.8345e-06	2.7673e-07	-1.121e-06	6.901e-07	4.7641e-07	-1.4712e-06	-9.9485e-07	-1.8181e-06	2.918e-06	8.022e-07	4.0285e-06	5.885e-07	-5.3245e-07	-4.3297e-06	1.6639e-06	-1.9266e-07	-4.6765e-06	-2.8164e-06
-4.5	1.7248e-40	4.1045e-43															1.01	4.9848e-06	1.3207e-06	2.3681e-06	3.6711e-06	-1.6919e-06	1.7901e-06	-5.955e-07	-6.5155e-07	6.5715e-06	6.901e-07	-4.638e-06	-2.6412e-06	-2.6518e-06	1.5466e-05	1.2965e-05	-7.8465e-07	-2.6342e-06	-1.2611e-07	-4.2036e-07	-3.2999e-06	-3.51e-06	-2.0948e-06	2.7709e-06	6.1305e-07	5.349e-06	-1.4852e-06	-3.503e-07	-6.5855e-06	5.85e-07	-1.1665e-06	-8.824e-06	-4.757e-06
-4.49	2.5507e-40	6.0859e-43															1.02	2.1894e-06	3.1527e-08	1.6639e-06	1.3592e-06	-2.34e-06	2.3155e-06	-2.8129e-06	-2.3084e-06	8.274e-06	7.952e-07	-8.3055e-06	-4.1756e-06	-3.2823e-06	2.4728e-05	1.693e-05	-2.0633e-06	-3.9199e-06	-8.7225e-07	-1.8356e-06	-5.405e-06	-6.3335e-06	-2.0738e-06	2.5047e-06	2.2069e-07	6.004e-06	-4.4278e-06	-9.458e-08	-8.551e-06	-8.6175e-07	-2.4486e-06	-1.3042e-05	-6.908e-06
-4.48	3.7688e-40	9.016e-43															1.03	-1.7234e-06	-1.7025e-06	8.092e-07	-1.6675e-06	-3.2858e-06	2.967e-06	-5.5275e-06	-4.6064e-06	1.0625e-05	6.06e-07	-1.2138e-05	-5.6785e-06	-3.8428e-06	3.5293e-05	2.0289e-05	-3.4644e-06	-4.8096e-06	-1.5343e-06	-3.8813e-06	-7.71e-06	-9.199e-06	-1.8601e-06	2.1158e-06	-4.5189e-07	5.6925e-06	-8.323e-06	7.7065e-08	-1.0026e-05	-2.5327e-06	-3.9339e-06	-1.6927e-05	-9.136e-06
-4.47	5.5638e-40	1.3345e-42															1.04	-6.323e-06	-3.7587e-06	-4.9042e-08	-5.1285e-06	-4.5294e-06	3.6607e-06	-8.6e-06	-7.493e-06	1.3806e-05	-6.3055e-08	-1.57e-05	-6.992e-06	-4.3437e-06	4.6537e-05	2.271e-05	-4.8061e-06	-5.097e-06	-2.0703e-06	-6.54e-06	-1.0057e-05	-1.1781e-05	-1.5483e-06	1.6184e-06	-1.5098e-06	4.2632e-06	-1.307e-05	1.4012e-08	-1.0775e-05	-4.2561e-06	-5.5065e-06	-2.0083e-05	-1.1262e-05
-4.46	8.2067e-40	1.9737e-42															1.05	-1.1087e-05	-6.0355e-06	-8.5125e-07	-8.7155e-06	-5.9935e-06	4.3192e-06	-1.1802e-05	-1.0908e-05	1.7823e-05	-1.3522e-06	-1.8552e-05	-8.099e-06	-4.8377e-06	5.7785e-05	2.3873e-05	-5.9025e-06	-4.666e-06	-2.5572e-06	-9.784e-06	-1.2327e-05	-1.3778e-05	-1.3101e-06	1.0194e-06	-3.002e-06	1.685e-06	-1.8538e-05	-3.9934e-07	-1.0659e-05	-5.8395e-06	-6.9605e-06	-2.2188e-05	-1.3161e-05
-4.45	1.2095e-39	2.9165e-42															1.06	-1.5403e-05	-8.288e-06	-1.6149e-06	-1.2082e-05	-7.486e-06	4.8552e-06	-1.4814e-05	-1.4625e-05	2.2601e-05	-3.2858e-06	-2.0317e-05	-8.8695e-06	-5.3e-06	6.844e-05	2.3621e-05	-6.5365e-06	-3.4505e-06	-3.0126e-06	-1.3423e-05	-1.4303e-05	-1.4859e-05	-1.3066e-06	3.2228e-07	-4.9428e-06	-1.7901e-06	-2.4426e-05	-1.2156e-06	-9.63e-06	-7.1075e-06	-8.148e-06	-2.2966e-05	-1.4611e-05
-4.44	1.7809e-39	4.3058e-42															1.07	-1.8716e-05	-1.0376e-05	-2.3014e-06	-1.4881e-05	-8.719e-06	5.2055e-06	-1.7312e-05	-1.8296e-05	2.7856e-05	-5.7065e-06	-2.0745e-05	-9.213e-06	-5.6925e-06	7.8e-05	2.1957e-05	-6.477e-06	-1.4012e-06	-3.4749e-06	-1.7259e-05	-1.5788e-05	-1.4821e-05	-1.5553e-06	-4.2036e-07	-7.3075e-06	-5.829e-06	-3.0427e-05	-2.3716e-06	-7.71e-06	-7.903e-06	-8.9045e-06	-2.2286e-05	-1.5483e-05
-4.43	2.6201e-39	6.3517e-42															1.08	-2.0475e-05	-1.1991e-05	-2.8689e-06	-1.6762e-05	-9.311e-06	5.454e-06	-1.8856e-05	-2.1438e-05	3.3328e-05	-8.2565e-06	-1.9578e-05	-9.013e-06	-5.8045e-06	8.6235e-05	1.9056e-05	-5.4155e-06	1.5623e-06	-3.9059e-06	-2.0892e-05	-1.6527e-05	-1.3427e-05	-2.0352e-06	-1.0754e-06	-9.8365e-06	-9.896e-06	-3.5973e-05	-3.6467e-06	-4.9287e-06	-8.085e-06	-9.034e-06	-1.9999e-05	-1.5578e-05
-4.42	3.8513e-39	9.3615e-42															1.09	-2.0276e-05	-1.2947e-05	-3.2613e-06	-1.7543e-05	-8.8835e-06	5.7275e-06	-1.9113e-05	-2.3589e-05	3.8593e-05	-1.0407e-05	-1.6758e-05	-8.057e-06	-5.419e-06	9.3055e-05	1.5294e-05	-3.1527e-06	5.398e-06	-4.2176e-06	-2.3908e-05	-1.6236e-05	-1.0586e-05	-2.6342e-06	-1.4993e-06	-1.2183e-05	-1.3455e-05	-4.0498e-05	-4.7466e-06	-1.4082e-06	-7.5105e-06	-8.323e-06	-1.6131e-05	-1.4737e-05
-4.41	5.6564e-39	1.3786e-41															1.1	-1.7928e-05	-1.301e-05	-3.2928e-06	-1.7024e-05	-7.0515e-06	6.113e-06	-1.7718e-05	-2.4241e-05	4.3329e-05	-1.1522e-05	-1.2323e-05	-6.1585e-06	-4.2491e-06	9.85e-05	1.1167e-05	4.2036e-07	1.0162e-05	-4.2387e-06	-2.587e-05	-1.4646e-05	-6.2985e-06	-3.0546e-06	-1.4677e-06	-1.3862e-05	-1.5973e-05	-4.3395e-05	-5.3175e-06	2.8444e-06	-5.9935e-06	-6.561e-06	-1.0709e-05	-1.2894e-05
-4.4	8.3002e-39	2.0284e-41															1.11	-1.3455e-05	-1.2071e-05	-2.7919e-06	-1.5294e-05	-3.7132e-06	6.719e-06	-1.4544e-05	-2.3032e-05	4.7179e-05	-1.1007e-05	-6.5225e-06	-3.1597e-06	-2.1018e-06	0.00010272	7.23e-06	5.23e-06	1.569e-05	-3.7482e-06	-2.6346e-05	-1.1504e-05	-7.8815e-07	-3.0756e-06	-8.337e-07	-1.4415e-05	-1.7161e-05	-4.419e-05	-5.125e-06	7.6365e-06	-3.552e-06	-3.5906e-06	-3.9304e-06	-1.0074e-05
-4.39	1.2169e-38	2.9819e-41															1.12	-6.9815e-06	-1.0033e-05	-1.4712e-06	-1.2442e-05	1.177e-06	7.696e-06	-9.584e-06	-1.9733e-05	4.9957e-05	-8.337e-06	4.1686e-07	1.0895e-06	1.3101e-06	0.00010594	4.0565e-06	1.1105e-05	2.1925e-05	-2.5502e-06	-2.5015e-05	-6.638e-06	5.6575e-06	-2.3751e-06	5.3945e-07	-1.3248e-05	-1.6811e-05	-4.2411e-05	-3.8743e-06	1.2891e-05	-9.458e-08	7.987e-07	4.004e-06	-6.3335e-06
-4.38	1.7827e-38	4.3798e-41															1.13	1.0999e-06	-6.88e-06	9.073e-07	-8.719e-06	7.3565e-06	9.122e-06	-2.8935e-06	-1.4275e-05	5.1515e-05	-3.1772e-06	8.1025e-06	6.5995e-06	6.067e-06	0.00010831	2.1718e-06	1.7711e-05	2.8672e-05	-4.3087e-07	-2.1568e-05	3.503e-09	1.2642e-05	-7.3565e-07	2.7429e-06	-9.903e-06	-1.4996e-05	-3.7836e-05	-1.4117e-06	1.845e-05	4.3928e-06	6.7225e-06	1.2751e-05	-1.8321e-06
-4.37	2.6091e-38	6.4277e-41															1.14	1.0355e-05	-2.6833e-06	4.5294e-06	-4.3998e-06	1.4408e-05	1.0936e-05	5.209e-06	-6.8345e-06	5.184e-05	4.5959e-06	1.6226e-05	1.3301e-05	1.217e-05	0.00011001	1.9757e-06	2.4563e-05	3.5657e-05	2.8059e-06	-1.5956e-05	8.358e-06	1.9768e-05	2.0177e-06	5.7415e-06	-4.0494e-06	-1.1907e-05	-3.0473e-05	2.3014e-06	2.4156e-05	9.875e-06	1.4236e-05	2.1978e-05	3.1842e-06
-4.36	3.8155e-38	9.425e-41															1.15	2.031e-05	2.4276e-06	9.458e-06	2.2069e-07	2.183e-05	1.3199e-05	1.437e-05	2.3084e-06	5.105e-05	1.4797e-05	2.4426e-05	2.1039e-05	1.9508e-05	0.00011121	3.7622e-06	3.1205e-05	4.2593e-05	7.2195e-06	-8.225e-06	1.8184e-05	2.6665e-05	5.9445e-06	9.437e-06	4.4558e-06	-7.85e-06	-2.0524e-05	7.2545e-06	2.9744e-05	1.6244e-05	2.3323e-05	3.126e-05	8.5265e-06
-4.35	5.5748e-38	1.3808e-40															1.16	3.0525e-05	8.295e-06	1.5599e-05	4.9812e-06	2.9075e-05	1.5816e-05	2.4149e-05	1.2723e-05	4.9316e-05	2.7022e-05	3.2505e-05	2.9541e-05	2.7853e-05	0.00011204	7.6365e-06	3.724e-05	4.9168e-05	1.2831e-05	1.4257e-06	2.9128e-05	3.3047e-05	1.0947e-05	1.3686e-05	1.5483e-05	-3.1422e-06	-8.439e-06	1.3252e-05	3.5019e-05	2.3386e-05	3.3874e-05	4.0229e-05	1.3928e-05
-4.34	8.1384e-38	2.0212e-40															1.17	4.0635e-05	1.4751e-05	2.2689e-05	9.7945e-06	3.5678e-05	1.8821e-05	3.4235e-05	2.4002e-05	4.6859e-05	4.0708e-05	4.0347e-05	3.8473e-05	3.6911e-05	0.00011272	1.3651e-05	4.2365e-05	5.5125e-05	1.9592e-05	1.2656e-05	4.0694e-05	3.8824e-05	1.6814e-05	1.8373e-05	2.8644e-05	2.0002e-06	5.2055e-06	2.0146e-05	3.9759e-05	3.1149e-05	4.564e-05	4.8502e-05	1.9302e-05
-4.33	1.1871e-37	2.9561e-40															1.18	5.029e-05	2.1624e-05	3.0231e-05	1.4685e-05	4.1293e-05	2.2178e-05	4.4198e-05	3.5695e-05	4.3952e-05	5.509e-05	4.7949e-05	4.7455e-05	4.6257e-05	0.00011345	2.1635e-05	4.6415e-05	6.0185e-05	2.731e-05	2.4952e-05	5.2265e-05	4.4064e-05	2.318e-05	2.3253e-05	4.3307e-05	7.458e-06	1.9628e-05	2.7726e-05	4.3724e-05	3.9251e-05	5.82e-05	5.5705e-05	2.4566e-05
-4.32	1.7299e-37	4.3198e-40															1.19	5.9215e-05	2.871e-05	3.7587e-05	1.9792e-05	4.57e-05	2.5908e-05	5.3705e-05	4.7361e-05	4.0824e-05	6.9345e-05	5.532e-05	5.6075e-05	5.553e-05	0.00011448	3.1296e-05	4.9476e-05	6.4185e-05	3.5741e-05	3.7808e-05	6.321e-05	4.8972e-05	2.9611e-05	2.8202e-05	5.8625e-05	1.3227e-05	3.3965e-05	3.5793e-05	4.6702e-05	4.7406e-05	7.0975e-05	6.156e-05	2.9713e-05
-4.31	2.5189e-37	6.3071e-40															1.2	6.721e-05	3.5843e-05	4.4089e-05	2.5267e-05	4.8884e-05	3.0049e-05	6.246e-05	5.8705e-05	3.7731e-05	8.2725e-05	6.2475e-05	6.39e-05	6.4305e-05	0.00011602	4.2284e-05	5.1785e-05	6.698e-05	4.4519e-05	5.059e-05	7.291e-05	5.3835e-05	3.5636e-05	3.3114e-05	7.3635e-05	1.9406e-05	4.7378e-05	4.4043e-05	4.8615e-05	5.5265e-05	8.3305e-05	6.5855e-05	3.4817e-05
-4.3	3.6646e-37	9.2007e-40
-4.29	5.3267e-37	1.341e-39
-4.28	7.7361e-37	1.953e-39
-4.27	1.1226e-36	2.8417e-39
-4.26	1.6275e-36	4.1312e-39
-4.25	2.3576e-36	6.0008e-39
-4.24	3.4122e-36	8.7091e-39
-4.23	4.9343e-36	1.2629e-38
-4.22	7.1292e-36	1.8297e-38
-4.21	1.0292e-35	2.6487e-38
-4.2	1.4844e-35	3.831e-38
-4.19	2.1392e-35	5.5362e-38
-4.18	3.0801e-35	7.9936e-38
-4.17	4.4312e-35	1.1532e-37
-4.16	6.3693e-35	1.6622e-37
-4.15	9.1473e-35	2.3939e-37
-4.14	1.3126e-34	3.4447e-37
-4.13	1.8818e-34	4.9526e-37
-4.12	2.6956e-34	7.1143e-37
-4.11	3.8579e-34	1.0211e-36
-4.1	5.5168e-34	1.4643e-36
-4.09	7.8821e-34	2.098e-36
-4.08	1.1252e-33	3.0035e-36
-4.07	1.6049e-33	4.2961e-36
-4.06	2.287e-33	6.1397e-36
-4.05	3.2564e-33	8.767e-36
-4.04	4.6326e-33	1.2508e-35
-4.03	6.5847e-33	1.7829e-35
-4.02	9.3514e-33	2.5394e-35
-4.01	1.3269e-32	3.6136e-35
-4	1.8812e-32	5.138e-35
-3.99	2.6647e-32	7.299e-35
-3.98	3.7714e-32	1.036e-34
-3.97	5.333e-32	1.4693e-34
-3.96	7.5348e-32	2.0819e-34
-3.95	1.0636e-31	2.9475e-34
-3.94	1.5002e-31	4.1694e-34
-3.93	2.1141e-31	5.8927e-34
-3.92	2.9767e-31	8.3213e-34
-3.91	4.1875e-31	1.1741e-33
-3.9	5.8859e-31	1.6551e-33
-3.89	8.266e-31	2.3313e-33
-3.88	1.1599e-30	3.2809e-33
-3.87	1.6261e-30	4.6133e-33
-3.86	2.2777e-30	6.4813e-33
-3.85	3.1878e-30	9.0978e-33
-3.84	4.4577e-30	1.276e-32
-3.83	6.228e-30	1.7881e-32
-3.82	8.694e-30	2.5035e-32
-3.81	1.2126e-29	3.5023e-32
-3.8	1.6898e-29	4.8952e-32
-3.79	2.3528e-29	6.8364e-32
-3.78	3.2731e-29	9.5392e-32
-3.77	4.5494e-29	1.3299e-31
-3.76	6.3181e-29	1.8525e-31
-3.75	8.7667e-29	2.5783e-31
-3.74	1.2154e-28	3.5854e-31
-3.73	1.6835e-28	4.9816e-31
-3.72	2.33e-28	6.9156e-31
-3.71	3.222e-28	9.5923e-31
-3.7	4.4515e-28	1.3294e-30
-3.69	6.145e-28	1.8407e-30
-3.68	8.4754e-28	2.5466e-30
-3.67	1.168e-27	3.5203e-30
-3.66	1.6081e-27	4.862e-30
-3.65	2.2123e-27	6.7094e-30
-3.64	3.0408e-27	9.2508e-30
-3.63	4.176e-27	1.2744e-29
-3.62	5.7302e-27	1.7541e-29
-3.61	7.8559e-27	2.4124e-29
-3.6	1.0761e-26	3.3148e-29
-3.59	1.4728e-26	4.551e-29
-3.58	2.0139e-26	6.2429e-29
-3.57	2.7515e-26	8.5564e-29
-3.56	3.7561e-26	1.1717e-28
-3.55	5.123e-26	1.6032e-28
-3.54	6.9814e-26	2.1917e-28
-3.53	9.5058e-26	2.9937e-28
-3.52	1.2932e-25	4.0857e-28
-3.51	1.7577e-25	5.5713e-28
-3.5	2.3871e-25	7.5905e-28
-3.49	3.2391e-25	1.0333e-27
-3.48	4.3914e-25	1.4054e-27
-3.47	5.9486e-25	1.9099e-27
-3.46	8.0509e-25	2.5932e-27
-3.45	1.0887e-24	3.5181e-27
-3.44	1.4709e-24	4.7687e-27
-3.43	1.9857e-24	6.4585e-27
-3.42	2.6782e-24	8.7395e-27
-3.41	3.6092e-24	1.1816e-26
-3.4	4.8597e-24	1.5962e-26
-3.39	6.5378e-24	2.1545e-26
-3.38	8.7878e-24	2.9055e-26
-3.37	1.1802e-23	3.9151e-26
-3.36	1.5837e-23	5.2708e-26
-3.35	2.1232e-23	7.0901e-26
-3.34	2.8442e-23	9.5292e-26
-3.33	3.8066e-23	1.2796e-25
-3.32	5.0904e-23	1.7169e-25
-3.31	6.8014e-23	2.3017e-25
-3.3	9.0795e-23	3.083e-25
-3.29	1.211e-22	4.126e-25
-3.28	1.6139e-22	5.5173e-25
-3.27	2.149e-22	7.3713e-25
-3.26	2.859e-22	9.84e-25
-3.25	3.8003e-22	1.3124e-24
-3.24	5.0472e-22	1.749e-24
-3.23	6.6975e-22	2.3288e-24
-3.22	8.8797e-22	3.0982e-24
-3.21	1.1763e-21	4.1183e-24
-3.2	1.5569e-21	5.4695e-24
-3.19	2.0589e-21	7.258e-24
-3.18	2.7204e-21	9.6232e-24
-3.17	3.5913e-21	1.2748e-23
-3.16	4.7371e-21	1.6874e-23
-3.15	6.243e-21	2.2316e-23
-3.14	8.2206e-21	2.9487e-23
-3.13	1.0815e-20	3.8931e-23
-3.12	1.4217e-20	5.1355e-23
-3.11	1.8672e-20	6.7687e-23
-3.1	2.4503e-20	8.9137e-23
-3.09	3.2127e-20	1.1729e-22
-3.08	4.2087e-20	1.5419e-22
-3.07	5.5087e-20	2.0254e-22
-3.06	7.2042e-20	2.6582e-22
-3.05	9.4134e-20	3.4858e-22
-3.04	1.2289e-19	4.5672e-22
-3.03	1.6031e-19	5.979e-22
-3.02	2.0893e-19	7.8205e-22
-3.01	2.7206e-19	1.0221e-21
-3	3.5397e-19	1.3346e-21
-2.99	4.6015e-19	1.7412e-21
-2.98	5.9766e-19	2.2698e-21
-2.97	7.7561e-19	2.9564e-21
-2.96	1.0057e-18	3.8474e-21
-2.95	1.3029e-18	5.0027e-21
-2.94	1.6864e-18	6.4994e-21
-2.93	2.1811e-18	8.4367e-21
-2.92	2.8184e-18	1.0942e-20
-2.91	3.6387e-18	1.418e-20
-2.9	4.6939e-18	1.836e-20
-2.89	6.0499e-18	2.3752e-20
-2.88	7.7909e-18	3.0702e-20
-2.87	1.0024e-17	3.9652e-20
-2.86	1.2887e-17	5.1168e-20
-2.85	1.6553e-17	6.5972e-20
-2.84	2.1244e-17	8.4988e-20
-2.83	2.7241e-17	1.0939e-19
-2.82	3.4901e-17	1.4069e-19
-2.81	4.4676e-17	1.8078e-19
-2.8	5.7141e-17	2.321e-19
-2.79	7.302e-17	2.9774e-19
-2.78	9.3233e-17	3.8162e-19
-2.77	1.1894e-16	4.8873e-19
-2.76	1.516e-16	6.2536e-19
-2.75	1.9307e-16	7.9952e-19
-2.74	2.4568e-16	1.0213e-18
-2.73	3.1235e-16	1.3035e-18
-2.72	3.9677e-16	1.6624e-18
-2.71	5.0358e-16	2.1182e-18
-2.7	6.386e-16	2.6967e-18
-2.69	8.0913e-16	3.4303e-18
-2.68	1.0243e-15	4.3598e-18
-2.67	1.2956e-15	5.5365e-18
-2.66	1.6374e-15	7.0248e-18
-2.65	2.0676e-15	8.9058e-18
-2.64	2.6085e-15	1.1281e-17
-2.63	3.2882e-15	1.4278e-17
-2.62	4.1415e-15	1.8055e-17
-2.61	5.2116e-15	2.2813e-17
-2.6	6.5528e-15	2.8799e-17
-2.59	8.2321e-15	3.6327e-17
-2.58	1.0333e-14	4.5784e-17
-2.57	1.2959e-14	5.7654e-17
-2.56	1.6238e-14	7.254e-17
-2.55	2.033e-14	9.1194e-17
-2.54	2.5431e-14	1.1455e-16
-2.53	3.1785e-14	1.4376e-16
-2.52	3.9692e-14	1.8027e-16
-2.51	4.9525e-14	2.2587e-16
-2.5	6.1741e-14	2.8276e-16
-2.49	7.6905e-14	3.5369e-16
-2.48	9.5711e-14	4.4204e-16
-2.47	1.1901e-13	5.5199e-16
-2.46	1.4787e-13	6.887e-16
-2.45	1.8356e-13	8.5857e-16
-2.44	2.2766e-13	1.0694e-15
-2.43	2.8213e-13	1.331e-15
-2.42	3.4934e-13	1.6551e-15
-2.41	4.3218e-13	2.0564e-15
-2.4	5.3421e-13	2.5528e-15
-2.39	6.5977e-13	3.1665e-15
-2.38	8.1415e-13	3.9245e-15
-2.37	1.0038e-12	4.8597e-15
-2.36	1.2366e-12	6.0129e-15
-2.35	1.522e-12	7.4334e-15
-2.34	1.8718e-12	9.1818e-15
-2.33	2.3e-12	1.1332e-14
-2.32	2.8237e-12	1.3974e-14
-2.31	3.4637e-12	1.7218e-14
-2.3	4.2452e-12	2.1197e-14
-2.29	5.1986e-12	2.6074e-14
-2.28	6.3606e-12	3.2045e-14
-2.27	7.7759e-12	3.9352e-14
-2.26	9.498e-12	4.8285e-14
-2.25	1.1592e-11	5.9196e-14
-2.24	1.4135e-11	7.2512e-14
-2.23	1.7221e-11	8.8749e-14
-2.22	2.0964e-11	1.0853e-13
-2.21	2.5498e-11	1.3261e-13
-2.2	3.0986e-11	1.6191e-13
-2.19	3.7624e-11	1.975e-13
-2.18	4.5646e-11	2.4072e-13
-2.17	5.5331e-11	2.9316e-13
-2.16	6.7013e-11	3.5672e-13
-2.15	8.1094e-11	4.337e-13
-2.14	9.8049e-11	5.2686e-13
-2.13	1.1845e-10	6.395e-13
-2.12	1.4297e-10	7.7557e-13
-2.11	1.7243e-10	9.3981e-13
-2.1	2.0778e-10	1.1379e-12
-2.09	2.5016e-10	1.3766e-12
-2.08	3.0093e-10	1.664e-12
-2.07	3.617e-10	2.0097e-12
-2.06	4.3438e-10	2.4252e-12
-2.05	5.2121e-10	2.9242e-12
-2.04	6.2488e-10	3.5229e-12
-2.03	7.4853e-10	4.2408e-12
-2.02	8.9589e-10	5.1006e-12
-2.01	1.0714e-09	6.1298e-12
-2	1.2801e-09	7.3606e-12
-1.99	1.5282e-09	8.8311e-12
-1.98	1.8229e-09	1.0587e-11
-1.97	2.1726e-09	1.2681e-11
-1.96	2.5872e-09	1.5177e-11
-1.95	3.0782e-09	1.8149e-11
-1.94	3.6594e-09	2.1685e-11
-1.93	4.3467e-09	2.5889e-11
-1.92	5.1586e-09	3.0882e-11
-1.91	6.1171e-09	3.6808e-11
-1.9	7.2476e-09	4.3835e-11
-1.89	8.5797e-09	5.2161e-11
-1.88	1.0148e-08	6.2017e-11
-1.87	1.1993e-08	7.3675e-11
-1.86	1.4162e-08	8.7452e-11
-1.85	1.6708e-08	1.0372e-10
-1.84	1.9696e-08	1.2291e-10
-1.83	2.3198e-08	1.4554e-10
-1.82	2.7301e-08	1.7219e-10
-1.81	3.2102e-08	2.0355e-10
-1.8	3.7715e-08	2.4043e-10
-1.79	4.4273e-08	2.8375e-10
-1.78	5.1927e-08	3.3461e-10
-1.77	6.0854e-08	3.9427e-10
-1.76	7.1255e-08	4.6417e-10
-1.75	8.3364e-08	5.4603e-10
-1.74	9.7448e-08	6.4179e-10
-1.73	1.1382e-07	7.5374e-10
-1.72	1.3282e-07	8.8449e-10
-1.71	1.5487e-07	1.0371e-09
-1.7	1.8043e-07	1.215e-09
-1.69	2.1004e-07	1.4223e-09
-1.68	2.4429e-07	1.6635e-09
-1.67	2.8389e-07	1.9442e-09
-1.66	3.2964e-07	2.2703e-09
-1.65	3.8244e-07	2.649e-09
-1.64	4.4332e-07	3.0883e-09
-1.63	5.1346e-07	3.5976e-09
-1.62	5.9421e-07	4.1874e-09
-1.61	6.8708e-07	4.87e-09
-1.6	7.938e-07	5.6593e-09
-1.59	9.1633e-07	6.5712e-09
-1.58	1.0569e-06	7.6239e-09
-1.57	1.218e-06	8.838e-09
-1.56	1.4025e-06	1.0237e-08
-1.55	1.6136e-06	1.1848e-08
-1.54	1.8549e-06	1.3702e-08
-1.53	2.1305e-06	1.5833e-08
-1.52	2.4451e-06	1.828e-08
-1.51	2.8037e-06	2.1089e-08
-1.5	3.2123e-06	2.431e-08
-1.49	3.6774e-06	2.8e-08
-1.48	4.2063e-06	3.2225e-08
-1.47	4.8073e-06	3.7057e-08
-1.46	5.4895e-06	4.2579e-08
-1.45	6.2634e-06	4.8885e-08
-1.44	7.1405e-06	5.6081e-08
-1.43	8.1336e-06	6.4283e-08
-1.42	9.2572e-06	7.3627e-08
-1.41	1.0527e-05	8.4261e-08
-1.4	1.1962e-05	9.6355e-08
-1.39	1.358e-05	1.101e-07
-1.38	1.5405e-05	1.257e-07
-1.37	1.7461e-05	1.4339e-07
-1.36	1.9774e-05	1.6345e-07
-1.35	2.2376e-05	1.8617e-07
-1.34	2.5299e-05	2.1187e-07
-1.33	2.858e-05	2.4093e-07
-1.32	3.226e-05	2.7377e-07
-1.31	3.6384e-05	3.1082e-07
-1.3	4.1001e-05	3.5262e-07
-1.29	4.6166e-05	3.9972e-07
-1.28	5.1939e-05	4.5276e-07
-1.27	5.8386e-05	5.1242e-07
-1.26	6.558e-05	5.7949e-07
-1.25	7.3599e-05	6.5483e-07
-1.24	8.253e-05	7.3938e-07
-1.23	9.247e-05	8.3418e-07
-1.22	0.00010352	9.4041e-07
-1.21	0.0001158	1.0593e-06
-1.2	0.00012943	1.1924e-06
-1.19	0.00014454	1.341e-06
-1.18	0.00016129	1.5071e-06
-1.17	0.00017983	1.6924e-06
-1.16	0.00020034	1.899e-06
-1.15	0.000223	2.1291e-06
-1.14	0.00024803	2.3853e-06
-1.13	0.00027564	2.6702e-06
-1.12	0.00030607	2.9868e-06
-1.11	0.00033959	3.3384e-06
-1.1	0.00037647	3.7285e-06
-1.09	0.00041702	4.161e-06
-1.08	0.00046156	4.6401e-06
-1.07	0.00051045	5.1703e-06
-1.06	0.00056406	5.7567e-06
-1.05	0.00062279	6.4047e-06
-1.04	0.00068708	7.1201e-06
-1.03	0.0007574	7.9094e-06
-1.02	0.00083424	8.7795e-06
-1.01	0.00091814	9.7378e-06
-1	0.00101	1.0793e-05
-0.99	0.00111	1.1952e-05
-0.98	0.00122	1.3227e-05
-0.97	0.00134	1.4626e-05
-0.96	0.00146	1.6161e-05
-0.95	0.0016	1.7844e-05
-0.94	0.00176	1.9687e-05
-0.93	0.00192	2.1703e-05
-0.92	0.0021	2.3909e-05
-0.91	0.00229	2.6319e-05
-0.9	0.0025	2.895e-05
-0.89	0.00272	3.182e-05
-0.88	0.00297	3.4949e-05
-0.87	0.00323	3.8356e-05
-0.86	0.00351	4.2065e-05
-0.85	0.00381	4.6098e-05
-0.84	0.00414	5.048e-05
-0.83	0.00449	5.5238e-05
-0.82	0.00487	6.04e-05
-0.81	0.00528	6.5995e-05
-0.8	0.00571	7.2056e-05
-0.79	0.00618	7.8615e-05
-0.78	0.00667	8.5709e-05
-0.77	0.00721	9.3375e-05
-0.76	0.00777	0.00010165
-0.75	0.00838	0.00011058
-0.74	0.00903	0.00012021
-0.73	0.00972	0.00013058
-0.72	0.01045	0.00014175
-0.71	0.01124	0.00015376
-0.7	0.01206	0.00016666
-0.69	0.01295	0.00018052
-0.68	0.01388	0.0001954
-0.67	0.01487	0.00021135
-0.66	0.01593	0.00022843
-0.65	0.01704	0.00024673
-0.64	0.01821	0.0002663
-0.63	0.01945	0.00028722
-0.62	0.02076	0.00030957
-0.61	0.02215	0.00033342
-0.6	0.0236	0.00035886
-0.59	0.02513	0.00038597
-0.58	0.02675	0.00041485
-0.57	0.02844	0.00044557
-0.56	0.03022	0.00047824
-0.55	0.03208	0.00051295
-0.54	0.03404	0.00054981
-0.53	0.03608	0.00058891
-0.52	0.03823	0.00063036
-0.51	0.04047	0.00067428
-0.5	0.04281	0.00072076
-0.49	0.04525	0.00076994
-0.48	0.04779	0.00082192
-0.47	0.05044	0.00087682
-0.46	0.0532	0.00093477
-0.45	0.05607	0.00099588
-0.44	0.05905	0.00106
-0.43	0.06215	0.00113
-0.42	0.06536	0.0012
-0.41	0.06868	0.00127
-0.4	0.07213	0.00135
-0.39	0.07569	0.00144
-0.38	0.07937	0.00152
-0.37	0.08317	0.00161
-0.36	0.0871	0.00171
-0.35	0.09114	0.00181
-0.34	0.09531	0.00191
-0.33	0.09959	0.00202
-0.32	0.104	0.00214
-0.31	0.10853	0.00226
-0.3	0.11317	0.00238
-0.29	0.11794	0.00251
-0.28	0.12282	0.00265
-0.27	0.12782	0.00279
-0.26	0.13293	0.00294
-0.25	0.13815	0.00309
-0.24	0.14348	0.00325
-0.23	0.14892	0.00341
-0.22	0.15446	0.00358
-0.21	0.1601	0.00376
-0.2	0.16584	0.00394
-0.19	0.17168	0.00414
-0.18	0.1776	0.00433
-0.17	0.18362	0.00454
-0.16	0.18971	0.00475
-0.15	0.19589	0.00497
-0.14	0.20213	0.00519
-0.13	0.20845	0.00542
-0.12	0.21483	0.00566
-0.11	0.22127	0.00591
-0.1	0.22776	0.00616
-0.09	0.2343	0.00642
-0.08	0.24089	0.00669
-0.07	0.24751	0.00697
-0.06	0.25416	0.00726
-0.05	0.26084	0.00755
-0.04	0.26754	0.00785
-0.03	0.27425	0.00815
-0.02	0.28097	0.00847
-0.01	0.28769	0.00879
0	0.2944	0.00912
0.01	0.30111	0.00946
0.02	0.30779	0.00981
0.03	0.31446	0.01016
0.04	0.32109	0.01052
0.05	0.32769	0.01089
0.06	0.33425	0.01127
0.07	0.34077	0.01165
0.08	0.34723	0.01204
0.09	0.35363	0.01244
0.1	0.35997	0.01285
0.11	0.36625	0.01326
0.12	0.37245	0.01368
0.13	0.37857	0.01411
0.14	0.3846	0.01454
0.15	0.39055	0.01499
0.16	0.39641	0.01544
0.17	0.40217	0.01589
0.18	0.40783	0.01635
0.19	0.41339	0.01682
0.2	0.41884	0.0173
0.21	0.42418	0.01778
0.22	0.42941	0.01826
0.23	0.43452	0.01876
0.24	0.43951	0.01926
0.25	0.44438	0.01976
0.26	0.44912	0.02027
0.27	0.45374	0.02079
0.28	0.45824	0.02131
0.29	0.46261	0.02184
0.3	0.46685	0.02237
0.31	0.47096	0.0229
0.32	0.47494	0.02344
0.33	0.47879	0.02399
0.34	0.48251	0.02454
0.35	0.4861	0.02509
0.36	0.48956	0.02565
0.37	0.49289	0.02621
0.38	0.49609	0.02678
0.39	0.49917	0.02735
0.4	0.50212	0.02792
0.41	0.50494	0.0285
0.42	0.50764	0.02908
0.43	0.51022	0.02966
0.44	0.51268	0.03025
0.45	0.51502	0.03084
0.46	0.51725	0.03143
0.47	0.51936	0.03202
0.48	0.52136	0.03262
0.49	0.52325	0.03322
0.5	0.52504	0.03382
0.51	0.52672	0.03442
0.52	0.5283	0.03503
0.53	0.52978	0.03564
0.54	0.53116	0.03624
0.55	0.53245	0.03686
0.56	0.53365	0.03747
0.57	0.53476	0.03808
0.58	0.53579	0.0387
0.59	0.53673	0.03931
0.6	0.53759	0.03993
0.61	0.53838	0.04054
0.62	0.5391	0.04116
0.63	0.53974	0.04178
0.64	0.54031	0.0424
0.65	0.54082	0.04302
0.66	0.54127	0.04364
0.67	0.54166	0.04427
0.68	0.54198	0.04489
0.69	0.54226	0.04551
0.7	0.54248	0.04613
0.71	0.54265	0.04676
0.72	0.54277	0.04738
0.73	0.54285	0.048
0.74	0.54288	0.04863
0.75	0.54287	0.04925
0.76	0.54283	0.04988
0.77	0.54274	0.0505
0.78	0.54262	0.05112
0.79	0.54247	0.05174
0.8	0.54229	0.05237
0.81	0.54208	0.05299
0.82	0.54184	0.05361
0.83	0.54157	0.05424
0.84	0.54128	0.05486
0.85	0.54097	0.05548
0.86	0.54063	0.0561
0.87	0.54028	0.05672
0.88	0.5399	0.05734
0.89	0.53951	0.05796
0.9	0.5391	0.05858
0.91	0.53868	0.0592
0.92	0.53824	0.05982
0.93	0.53778	0.06044
0.94	0.53732	0.06106
0.95	0.53684	0.06168
0.96	0.53636	0.06229
0.97	0.53586	0.06291
0.98	0.53536	0.06352
0.99	0.53484	0.06414
1	0.53432	0.06475
1.01	0.53379	0.06537
1.02	0.53325	0.06598
1.03	0.53271	0.06659
1.04	0.53217	0.0672
1.05	0.53161	0.06782
1.06	0.53106	0.06843
1.07	0.5305	0.06904
1.08	0.52993	0.06965
1.09	0.52937	0.07025
1.1	0.52879	0.07086
1.11	0.52822	0.07147
1.12	0.52764	0.07208
1.13	0.52707	0.07268
1.14	0.52649	0.07329
1.15	0.5259	0.07389
1.16	0.52532	0.0745
1.17	0.52474	0.0751
1.18	0.52415	0.0757
1.19	0.52356	0.07631
1.2	0.52298	0.07691
1.21	0.52239	0.07751
1.22	0.5218	0.07811
1.23	0.52121	0.07871
1.24	0.52062	0.07931
1.25	0.52003	0.07991
1.26	0.51944	0.0805
1.27	0.51885	0.0811
1.28	0.51826	0.0817
1.29	0.51767	0.08229
1.3	0.51708	0.08289
1.31	0.51649	0.08348
1.32	0.5159	0.08407
1.33	0.51531	0.08467
1.34	0.51472	0.08526
1.35	0.51413	0.08585
1.36	0.51354	0.08644
1.37	0.51296	0.08703
1.38	0.51237	0.08762
1.39	0.51178	0.08821
1.4	0.5112	0.08879
1.41	0.51061	0.08938
1.42	0.51002	0.08997
1.43	0.50944	0.09055
1.44	0.50885	0.09114
1.45	0.50827	0.09172
1.46	0.50769	0.09231
1.47	0.5071	0.09289
1.48	0.50652	0.09347
1.49	0.50594	0.09406
1.5	0.50536	0.09464
1.51	0.50478	0.09522
1.52	0.5042	0.0958
1.53	0.50362	0.09638
1.54	0.50304	0.09696
1.55	0.50247	0.09753
1.56	0.50189	0.09811
1.57	0.50131	0.09869
1.58	0.50074	0.09926
1.59	0.50016	0.09984
1.6	0.49959	0.10041
1.61	0.49901	0.10099
1.62	0.49844	0.10156
1.63	0.49787	0.10213
1.64	0.4973	0.1027
1.65	0.49672	0.10327
1.66	0.49615	0.10385
1.67	0.49558	0.10442
1.68	0.49501	0.10498
1.69	0.49445	0.10555
1.7	0.49388	0.10612
1.71	0.49331	0.10669
1.72	0.49274	0.10726
1.73	0.49218	0.10782
1.74	0.49161	0.10839
1.75	0.49105	0.10895
1.76	0.49048	0.10952
1.77	0.48992	0.11008
1.78	0.48936	0.11064
1.79	0.4888	0.1112
1.8	0.48823	0.11177
1.81	0.48767	0.11233
1.82	0.48711	0.11289
1.83	0.48655	0.11345
1.84	0.48599	0.11401
1.85	0.48544	0.11456
1.86	0.48488	0.11512
1.87	0.48432	0.11568
1.88	0.48377	0.11623
1.89	0.48321	0.11679
1.9	0.48265	0.11735
1.91	0.4821	0.1179
1.92	0.48155	0.11845
1.93	0.48099	0.11901
1.94	0.48044	0.11956
1.95	0.47989	0.12011
1.96	0.47934	0.12066
1.97	0.47879	0.12121
1.98	0.47824	0.12176
1.99	0.47769	0.12231
2	0.47714	0.12286
2.01	0.47659	0.12341
2.02	0.47604	0.12396
2.03	0.4755	0.1245
2.04	0.47495	0.12505
2.05	0.4744	0.1256
2.06	0.47386	0.12614
2.07	0.47331	0.12669
2.08	0.47277	0.12723
2.09	0.47223	0.12777
2.1	0.47169	0.12831
2.11	0.47114	0.12886
2.12	0.4706	0.1294
2.13	0.47006	0.12994
2.14	0.46952	0.13048
2.15	0.46898	0.13102
2.16	0.46844	0.13156
2.17	0.4679	0.1321
2.18	0.46737	0.13263
2.19	0.46683	0.13317
2.2	0.46629	0.13371
2.21	0.46576	0.13424
2.22	0.46522	0.13478
2.23	0.46469	0.13531
2.24	0.46416	0.13584
2.25	0.46362	0.13638
2.26	0.46309	0.13691
2.27	0.46256	0.13744
2.28	0.46203	0.13797
2.29	0.46149	0.13851
2.3	0.46096	0.13904
2.31	0.46044	0.13956
2.32	0.45991	0.14009
2.33	0.45938	0.14062
2.34	0.45885	0.14115
2.35	0.45832	0.14168
2.36	0.4578	0.1422
2.37	0.45727	0.14273
2.38	0.45674	0.14326
2.39	0.45622	0.14378
2.4	0.4557	0.1443
2.41	0.45517	0.14483
2.42	0.45465	0.14535
2.43	0.45413	0.14587
2.44	0.45361	0.14639
2.45	0.45308	0.14692
2.46	0.45256	0.14744
2.47	0.45204	0.14796
2.48	0.45152	0.14848
2.49	0.45101	0.14899
2.5	0.45049	0.14951
2.51	0.44997	0.15003
2.52	0.44945	0.15055
2.53	0.44894	0.15106
2.54	0.44842	0.15158
2.55	0.44791	0.15209
2.56	0.44739	0.15261
2.57	0.44688	0.15312
2.58	0.44636	0.15364
2.59	0.44585	0.15415
2.6	0.44534	0.15466
2.61	0.44483	0.15517
2.62	0.44431	0.15569
2.63	0.4438	0.1562
2.64	0.44329	0.15671
2.65	0.44278	0.15722
2.66	0.44228	0.15772
2.67	0.44177	0.15823
2.68	0.44126	0.15874
2.69	0.44075	0.15925
2.7	0.44025	0.15975
2.71	0.43974	0.16026
2.72	0.43924	0.16076
2.73	0.43873	0.16127
2.74	0.43823	0.16177
2.75	0.43772	0.16228
2.76	0.43722	0.16278
2.77	0.43672	0.16328
2.78	0.43622	0.16378
2.79	0.43571	0.16429
2.8	0.43521	0.16479
2.81	0.43471	0.16529
2.82	0.43421	0.16579
2.83	0.43372	0.16628
2.84	0.43322	0.16678
2.85	0.43272	0.16728
2.86	0.43222	0.16778
2.87	0.43172	0.16828
2.88	0.43123	0.16877
2.89	0.43073	0.16927
2.9	0.43024	0.16976
2.91	0.42974	0.17026
2.92	0.42925	0.17075
2.93	0.42876	0.17124
2.94	0.42826	0.17174
2.95	0.42777	0.17223
2.96	0.42728	0.17272
2.97	0.42679	0.17321
2.98	0.4263	0.1737
2.99	0.42581	0.17419
3	0.42532	0.17468
3.01	0.42483	0.17517
3.02	0.42434	0.17566
3.03	0.42385	0.17615
3.04	0.42337	0.17663
3.05	0.42288	0.17712
3.06	0.42239	0.17761
3.07	0.42191	0.17809
3.08	0.42142	0.17858
3.09	0.42094	0.17906
3.1	0.42046	0.17954
3.11	0.41997	0.18003
3.12	0.41949	0.18051
3.13	0.41901	0.18099
3.14	0.41853	0.18147
3.15	0.41805	0.18195
3.16	0.41757	0.18243
3.17	0.41709	0.18291
3.18	0.41661	0.18339
3.19	0.41613	0.18387
3.2	0.41565	0.18435
3.21	0.41517	0.18483
3.22	0.41469	0.18531
3.23	0.41422	0.18578
3.24	0.41374	0.18626
3.25	0.41327	0.18673
3.26	0.41279	0.18721
3.27	0.41232	0.18768
3.28	0.41184	0.18816
3.29	0.41137	0.18863
3.3	0.4109	0.1891
3.31	0.41042	0.18958
3.32	0.40995	0.19005
3.33	0.40948	0.19052
3.34	0.40901	0.19099
3.35	0.40854	0.19146
3.36	0.40807	0.19193
3.37	0.4076	0.1924
3.38	0.40713	0.19287
3.39	0.40667	0.19333
3.4	0.4062	0.1938
3.41	0.40573	0.19427
3.42	0.40527	0.19473
3.43	0.4048	0.1952
3.44	0.40433	0.19567
3.45	0.40387	0.19613
3.46	0.40341	0.19659
3.47	0.40294	0.19706
3.48	0.40248	0.19752
3.49	0.40202	0.19798
3.5	0.40155	0.19845
3.51	0.40109	0.19891
3.52	0.40063	0.19937
3.53	0.40017	0.19983
3.54	0.39971	0.20029
3.55	0.39925	0.20075
3.56	0.39879	0.20121
3.57	0.39833	0.20167
3.58	0.39788	0.20212
3.59	0.39742	0.20258
3.6	0.39696	0.20304
3.61	0.39651	0.20349
3.62	0.39605	0.20395
3.63	0.3956	0.2044
3.64	0.39514	0.20486
3.65	0.39469	0.20531
3.66	0.39423	0.20577
3.67	0.39378	0.20622
3.68	0.39333	0.20667
3.69	0.39288	0.20712
3.7	0.39242	0.20758
3.71	0.39197	0.20803
3.72	0.39152	0.20848
3.73	0.39107	0.20893
3.74	0.39062	0.20938
3.75	0.39017	0.20983
3.76	0.38973	0.21027
3.77	0.38928	0.21072
3.78	0.38883	0.21117
3.79	0.38838	0.21162
3.8	0.38794	0.21206
3.81	0.38749	0.21251
3.82	0.38705	0.21295
3.83	0.3866	0.2134
3.84	0.38616	0.21384
3.85	0.38571	0.21429
3.86	0.38527	0.21473
3.87	0.38483	0.21517
3.88	0.38438	0.21562
3.89	0.38394	0.21606
3.9	0.3835	0.2165
3.91	0.38306	0.21694
3.92	0.38262	0.21738
3.93	0.38218	0.21782
3.94	0.38174	0.21826
3.95	0.3813	0.2187
3.96	0.38086	0.21914
3.97	0.38043	0.21957
3.98	0.37999	0.22001
3.99	0.37955	0.22045
4	0.37912	0.22088
4.01	0.37868	0.22132
4.02	0.37825	0.22175
4.03	0.37781	0.22219
4.04	0.37738	0.22262
4.05	0.37694	0.22306
4.06	0.37651	0.22349
4.07	0.37608	0.22392
4.08	0.37565	0.22435
4.09	0.37521	0.22479
4.1	0.37478	0.22522
4.11	0.37435	0.22565
4.12	0.37392	0.22608
4.13	0.37349	0.22651
4.14	0.37306	0.22694
4.15	0.37263	0.22737
4.16	0.37221	0.22779
4.17	0.37178	0.22822
4.18	0.37135	0.22865
4.19	0.37092	0.22908
4.2	0.3705	0.2295
4.21	0.37007	0.22993
4.22	0.36965	0.23035
4.23	0.36922	0.23078
4.24	0.3688	0.2312
4.25	0.36837	0.23163
4.26	0.36795	0.23205
4.27	0.36753	0.23247
4.28	0.36711	0.23289
4.29	0.36668	0.23332
4.3	0.36626	0.23374
4.31	0.36584	0.23416
4.32	0.36542	0.23458
4.33	0.365	0.235
4.34	0.36458	0.23542
4.35	0.36416	0.23584
4.36	0.36374	0.23626
4.37	0.36333	0.23667
4.38	0.36291	0.23709
4.39	0.36249	0.23751
4.4	0.36208	0.23792
4.41	0.36166	0.23834
4.42	0.36124	0.23876
4.43	0.36083	0.23917
4.44	0.36041	0.23959
4.45	0.36	0.24
4.46	0.35959	0.24041
4.47	0.35917	0.24083
4.48	0.35876	0.24124
4.49	0.35835	0.24165
4.5	0.35794	0.24206
4.51	0.35752	0.24248
4.52	0.35711	0.24289
4.53	0.3567	0.2433
4.54	0.35629	0.24371
4.55	0.35588	0.24412
4.56	0.35548	0.24452
4.57	0.35507	0.24493
4.58	0.35466	0.24534
4.59	0.35425	0.24575
4.6	0.35384	0.24616
4.61	0.35344	0.24656
4.62	0.35303	0.24697
4.63	0.35263	0.24737
4.64	0.35222	0.24778
4.65	0.35182	0.24818
4.66	0.35141	0.24859
4.67	0.35101	0.24899
4.68	0.35061	0.24939
4.69	0.3502	0.2498
4.7	0.3498	0.2502
4.71	0.3494	0.2506
4.72	0.349	0.251
4.73	0.3486	0.2514
4.74	0.3482	0.2518
4.75	0.3478	0.2522
4.76	0.3474	0.2526
4.77	0.347	0.253
4.78	0.3466	0.2534
4.79	0.3462	0.2538
4.8	0.3458	0.2542
4.81	0.34541	0.25459
4.82	0.34501	0.25499
4.83	0.34461	0.25539
4.84	0.34422	0.25578
4.85	0.34382	0.25618
4.86	0.34343	0.25657
4.87	0.34303	0.25697
4.88	0.34264	0.25736
4.89	0.34224	0.25776
4.9	0.34185	0.25815
4.91	0.34146	0.25854
4.92	0.34107	0.25893
4.93	0.34067	0.25933
4.94	0.34028	0.25972
4.95	0.33989	0.26011
4.96	0.3395	0.2605
4.97	0.33911	0.26089
4.98	0.33872	0.26128
4.99	0.33833	0.26167
5	0.33794	0.26206
5.01	0.33756	0.26244
5.02	0.33717	0.26283
5.03	0.33678	0.26322
5.04	0.33639	0.26361
5.05	0.33601	0.26399
5.06	0.33562	0.26438
5.07	0.33524	0.26476
5.08	0.33485	0.26515
5.09	0.33447	0.26553
5.1	0.33408	0.26592
5.11	0.3337	0.2663
5.12	0.33331	0.26669
5.13	0.33293	0.26707
5.14	0.33255	0.26745
5.15	0.33217	0.26783
5.16	0.33179	0.26821
5.17	0.33141	0.26859
5.18	0.33102	0.26898
5.19	0.33064	0.26936
5.2	0.33026	0.26974
5.21	0.32989	0.27011
5.22	0.32951	0.27049
5.23	0.32913	0.27087
5.24	0.32875	0.27125
5.25	0.32837	0.27163
5.26	0.328	0.272
5.27	0.32762	0.27238
5.28	0.32724	0.27276
5.29	0.32687	0.27313
5.3	0.32649	0.27351
5.31	0.32612	0.27388
5.32	0.32574	0.27426
5.33	0.32537	0.27463
5.34	0.32499	0.27501
5.35	0.32462	0.27538
5.36	0.32425	0.27575
5.37	0.32388	0.27612
5.38	0.3235	0.2765
5.39	0.32313	0.27687
5.4	0.32276	0.27724
5.41	0.32239	0.27761
5.42	0.32202	0.27798
5.43	0.32165	0.27835
5.44	0.32128	0.27872
5.45	0.32091	0.27909
5.46	0.32054	0.27946
5.47	0.32017	0.27983
5.48	0.31981	0.28019
5.49	0.31944	0.28056
5.5	0.31907	0.28093
5.51	0.31871	0.28129
5.52	0.31834	0.28166
5.53	0.31798	0.28202
5.54	0.31761	0.28239
5.55	0.31725	0.28275
5.56	0.31688	0.28312
5.57	0.31652	0.28348
5.58	0.31615	0.28385
5.59	0.31579	0.28421
5.6	0.31543	0.28457
5.61	0.31507	0.28493
5.62	0.3147	0.2853
5.63	0.31434	0.28566
5.64	0.31398	0.28602
5.65	0.31362	0.28638
5.66	0.31326	0.28674
5.67	0.3129	0.2871
5.68	0.31254	0.28746
5.69	0.31218	0.28782
5.7	0.31182	0.28818
5.71	0.31147	0.28853
5.72	0.31111	0.28889
5.73	0.31075	0.28925
5.74	0.31039	0.28961
5.75	0.31004	0.28996
5.76	0.30968	0.29032
5.77	0.30933	0.29067
5.78	0.30897	0.29103
5.79	0.30862	0.29138
5.8	0.30826	0.29174
5.81	0.30791	0.29209
5.82	0.30756	0.29244
5.83	0.3072	0.2928
5.84	0.30685	0.29315
5.85	0.3065	0.2935
5.86	0.30614	0.29386
5.87	0.30579	0.29421
5.88	0.30544	0.29456
5.89	0.30509	0.29491
5.9	0.30474	0.29526
5.91	0.30439	0.29561
5.92	0.30404	0.29596
5.93	0.30369	0.29631
5.94	0.30334	0.29666
5.95	0.303	0.297
5.96	0.30265	0.29735
5.97	0.3023	0.2977
5.98	0.30195	0.29805
5.99	0.30161	0.29839
6	0.30126	0.29874
6.01	0.30091	0.29909
6.02	0.30057	0.29943
6.03	0.30022	0.29978
6.04	0.29988	0.30012
6.05	0.29954	0.30046
6.06	0.29919	0.30081
6.07	0.29885	0.30115
6.08	0.2985	0.3015
6.09	0.29816	0.30184
6.1	0.29782	0.30218
6.11	0.29748	0.30252
6.12	0.29714	0.30286
6.13	0.2968	0.3032
6.14	0.29645	0.30355
6.15	0.29611	0.30389
6.16	0.29577	0.30423
6.17	0.29543	0.30457
6.18	0.2951	0.3049
6.19	0.29476	0.30524
6.2	0.29442	0.30558
6.21	0.29408	0.30592
6.22	0.29374	0.30626
6.23	0.29341	0.30659
6.24	0.29307	0.30693
6.25	0.29273	0.30727
6.26	0.2924	0.3076
6.27	0.29206	0.30794
6.28	0.29172	0.30828
6.29	0.29139	0.30861
6.3	0.29106	0.30894
6.31	0.29072	0.30928
6.32	0.29039	0.30961
6.33	0.29005	0.30995
6.34	0.28972	0.31028
6.35	0.28939	0.31061
6.36	0.28906	0.31094
6.37	0.28872	0.31128
6.38	0.28839	0.31161
6.39	0.28806	0.31194
6.4	0.28773	0.31227
6.41	0.2874	0.3126
6.42	0.28707	0.31293
6.43	0.28674	0.31326
6.44	0.28641	0.31359
6.45	0.28608	0.31392
6.46	0.28576	0.31424
6.47	0.28543	0.31457
6.48	0.2851	0.3149
6.49	0.28477	0.31523
6.5	0.28445	0.31555
6.51	0.28412	0.31588
6.52	0.28379	0.31621
6.53	0.28347	0.31653
6.54	0.28314	0.31686
6.55	0.28282	0.31718
6.56	0.28249	0.31751
6.57	0.28217	0.31783
6.58	0.28184	0.31816
6.59	0.28152	0.31848
6.6	0.2812	0.3188
6.61	0.28087	0.31913
6.62	0.28055	0.31945
6.63	0.28023	0.31977
6.64	0.27991	0.32009
6.65	0.27959	0.32041
6.66	0.27927	0.32073
6.67	0.27894	0.32106
6.68	0.27862	0.32138
6.69	0.2783	0.3217
6.7	0.27798	0.32202
6.71	0.27767	0.32233
6.72	0.27735	0.32265
6.73	0.27703	0.32297
6.74	0.27671	0.32329
6.75	0.27639	0.32361
6.76	0.27608	0.32392
6.77	0.27576	0.32424
6.78	0.27544	0.32456
6.79	0.27513	0.32487
6.8	0.27481	0.32519
6.81	0.27449	0.32551
6.82	0.27418	0.32582
6.83	0.27386	0.32614
6.84	0.27355	0.32645
6.85	0.27324	0.32676
6.86	0.27292	0.32708
6.87	0.27261	0.32739
6.88	0.2723	0.3277
6.89	0.27198	0.32802
6.9	0.27167	0.32833
6.91	0.27136	0.32864
6.92	0.27105	0.32895
6.93	0.27074	0.32926
6.94	0.27043	0.32957
6.95	0.27012	0.32988
6.96	0.26981	0.33019
6.97	0.2695	0.3305
6.98	0.26919	0.33081
6.99	0.26888	0.33112
7	0.26857	0.33143
7.01	0.26826	0.33174
7.02	0.26795	0.33205
7.03	0.26764	0.33236
7.04	0.26734	0.33266
7.05	0.26703	0.33297
7.06	0.26672	0.33328
7.07	0.26642	0.33358
7.08	0.26611	0.33389
7.09	0.26581	0.33419
7.1	0.2655	0.3345
7.11	0.2652	0.3348
7.12	0.26489	0.33511
7.13	0.26459	0.33541
7.14	0.26428	0.33572
7.15	0.26398	0.33602
7.16	0.26368	0.33632
7.17	0.26337	0.33663
7.18	0.26307	0.33693
7.19	0.26277	0.33723
7.2	0.26247	0.33753
7.21	0.26217	0.33783
7.22	0.26187	0.33813
7.23	0.26156	0.33844
7.24	0.26126	0.33874
7.25	0.26096	0.33904
7.26	0.26066	0.33934
7.27	0.26036	0.33964
7.28	0.26007	0.33993
7.29	0.25977	0.34023
7.3	0.25947	0.34053
7.31	0.25917	0.34083
7.32	0.25887	0.34113
7.33	0.25858	0.34142
7.34	0.25828	0.34172
7.35	0.25798	0.34202
7.36	0.25769	0.34231
7.37	0.25739	0.34261
7.38	0.25709	0.34291
7.39	0.2568	0.3432
7.4	0.2565	0.3435
7.41	0.25621	0.34379
7.42	0.25592	0.34408
7.43	0.25562	0.34438
7.44	0.25533	0.34467
7.45	0.25503	0.34497
7.46	0.25474	0.34526
7.47	0.25445	0.34555
7.48	0.25416	0.34584
7.49	0.25387	0.34613
7.5	0.25357	0.34643
7.51	0.25328	0.34672
7.52	0.25299	0.34701
7.53	0.2527	0.3473
7.54	0.25241	0.34759
7.55	0.25212	0.34788
7.56	0.25183	0.34817
7.57	0.25154	0.34846
7.58	0.25125	0.34875
7.59	0.25096	0.34904
7.6	0.25068	0.34932
7.61	0.25039	0.34961
7.62	0.2501	0.3499
7.63	0.24981	0.35019
7.64	0.24953	0.35047
7.65	0.24924	0.35076
7.66	0.24895	0.35105
7.67	0.24867	0.35133
7.68	0.24838	0.35162
7.69	0.2481	0.3519
7.7	0.24781	0.35219
7.71	0.24753	0.35247
7.72	0.24724	0.35276
7.73	0.24696	0.35304
7.74	0.24667	0.35333
7.75	0.24639	0.35361
7.76	0.24611	0.35389
7.77	0.24582	0.35418
7.78	0.24554	0.35446
7.79	0.24526	0.35474
7.8	0.24498	0.35502
7.81	0.2447	0.3553
7.82	0.24442	0.35558
7.83	0.24413	0.35587
7.84	0.24385	0.35615
7.85	0.24357	0.35643
7.86	0.24329	0.35671
7.87	0.24301	0.35699
7.88	0.24274	0.35726
7.89	0.24246	0.35754
7.9	0.24218	0.35782
7.91	0.2419	0.3581
7.92	0.24162	0.35838
7.93	0.24134	0.35866
7.94	0.24107	0.35893
7.95	0.24079	0.35921
7.96	0.24051	0.35949
7.97	0.24024	0.35976
7.98	0.23996	0.36004
7.99	0.23968	0.36032
8	0.23941	0.36059
8.01	0.23913	0.36087
8.02	0.23886	0.36114
8.03	0.23858	0.36142
8.04	0.23831	0.36169
8.05	0.23804	0.36196
8.06	0.23776	0.36224
8.07	0.23749	0.36251
8.08	0.23722	0.36278
8.09	0.23694	0.36306
8.1	0.23667	0.36333
8.11	0.2364	0.3636
8.12	0.23613	0.36387
8.13	0.23586	0.36414
8.14	0.23558	0.36442
8.15	0.23531	0.36469
8.16	0.23504	0.36496
8.17	0.23477	0.36523
8.18	0.2345	0.3655
8.19	0.23423	0.36577
8.2	0.23396	0.36604
8.21	0.2337	0.3663
8.22	0.23343	0.36657
8.23	0.23316	0.36684
8.24	0.23289	0.36711
8.25	0.23262	0.36738
8.26	0.23236	0.36764
8.27	0.23209	0.36791
8.28	0.23182	0.36818
8.29	0.23155	0.36845
8.3	0.23129	0.36871
8.31	0.23102	0.36898
8.32	0.23076	0.36924
8.33	0.23049	0.36951
8.34	0.23023	0.36977
8.35	0.22996	0.37004
8.36	0.2297	0.3703
8.37	0.22943	0.37057
8.38	0.22917	0.37083
8.39	0.22891	0.37109
8.4	0.22864	0.37136
8.41	0.22838	0.37162
8.42	0.22812	0.37188
8.43	0.22786	0.37214
8.44	0.22759	0.37241
8.45	0.22733	0.37267
8.46	0.22707	0.37293
8.47	0.22681	0.37319
8.48	0.22655	0.37345
8.49	0.22629	0.37371
8.5	0.22603	0.37397
8.51	0.22577	0.37423
8.52	0.22551	0.37449
8.53	0.22525	0.37475
8.54	0.22499	0.37501
8.55	0.22473	0.37527
8.56	0.22447	0.37553
8.57	0.22421	0.37579
8.58	0.22396	0.37604
8.59	0.2237	0.3763
8.6	0.22344	0.37656
8.61	0.22318	0.37682
8.62	0.22293	0.37707
8.63	0.22267	0.37733
8.64	0.22242	0.37758
8.65	0.22216	0.37784
8.66	0.2219	0.3781
8.67	0.22165	0.37835
8.68	0.22139	0.37861
8.69	0.22114	0.37886
8.7	0.22088	0.37912
8.71	0.22063	0.37937
8.72	0.22038	0.37962
8.73	0.22012	0.37988
8.74	0.21987	0.38013
8.75	0.21962	0.38038
8.76	0.21936	0.38064
8.77	0.21911	0.38089
8.78	0.21886	0.38114
8.79	0.21861	0.38139
8.8	0.21836	0.38164
8.81	0.21811	0.38189
8.82	0.21786	0.38214
8.83	0.2176	0.3824
8.84	0.21735	0.38265
8.85	0.2171	0.3829
8.86	0.21685	0.38315
8.87	0.21661	0.38339
8.88	0.21636	0.38364
8.89	0.21611	0.38389
8.9	0.21586	0.38414
8.91	0.21561	0.38439
8.92	0.21536	0.38464
8.93	0.21511	0.38489
8.94	0.21487	0.38513
8.95	0.21462	0.38538
8.96	0.21437	0.38563
8.97	0.21413	0.38587
8.98	0.21388	0.38612
8.99	0.21363	0.38637
9	0.21339	0.38661
9.01	0.21314	0.38686
9.02	0.2129	0.3871
9.03	0.21265	0.38735
9.04	0.21241	0.38759
9.05	0.21216	0.38784
9.06	0.21192	0.38808
9.07	0.21168	0.38832
9.08	0.21143	0.38857
9.09	0.21119	0.38881
9.1	0.21095	0.38905
9.11	0.2107	0.3893
9.12	0.21046	0.38954
9.13	0.21022	0.38978
9.14	0.20998	0.39002
9.15	0.20974	0.39026
9.16	0.2095	0.3905
9.17	0.20925	0.39075
9.18	0.20901	0.39099
9.19	0.20877	0.39123
9.2	0.20853	0.39147
9.21	0.20829	0.39171
9.22	0.20805	0.39195
9.23	0.20781	0.39219
9.24	0.20758	0.39242
9.25	0.20734	0.39266
9.26	0.2071	0.3929
9.27	0.20686	0.39314
9.28	0.20662	0.39338
9.29	0.20638	0.39362
9.3	0.20615	0.39385
9.31	0.20591	0.39409
9.32	0.20567	0.39433
9.33	0.20544	0.39456
9.34	0.2052	0.3948
9.35	0.20496	0.39504
9.36	0.20473	0.39527
9.37	0.20449	0.39551
9.38	0.20426	0.39574
9.39	0.20402	0.39598
9.4	0.20379	0.39621
9.41	0.20355	0.39645
9.42	0.20332	0.39668
9.43	0.20309	0.39691
9.44	0.20285	0.39715
9.45	0.20262	0.39738
9.46	0.20239	0.39761
9.47	0.20215	0.39785
9.48	0.20192	0.39808
9.49	0.20169	0.39831
9.5	0.20146	0.39854
9.51	0.20122	0.39878
9.52	0.20099	0.39901
9.53	0.20076	0.39924
9.54	0.20053	0.39947
9.55	0.2003	0.3997
9.56	0.20007	0.39993
9.57	0.19984	0.40016
9.58	0.19961	0.40039
9.59	0.19938	0.40062
9.6	0.19915	0.40085
9.61	0.19892	0.40108
9.62	0.19869	0.40131
9.63	0.19846	0.40154
9.64	0.19824	0.40176
9.65	0.19801	0.40199
9.66	0.19778	0.40222
9.67	0.19755	0.40245
9.68	0.19733	0.40267
9.69	0.1971	0.4029
9.7	0.19687	0.40313
9.71	0.19665	0.40335
9.72	0.19642	0.40358
9.73	0.19619	0.40381
9.74	0.19597	0.40403
9.75	0.19574	0.40426
9.76	0.19552	0.40448
9.77	0.19529	0.40471
9.78	0.19507	0.40493
9.79	0.19484	0.40516
9.8	0.19462	0.40538
9.81	0.1944	0.4056
9.82	0.19417	0.40583
9.83	0.19395	0.40605
9.84	0.19373	0.40627
9.85	0.1935	0.4065
9.86	0.19328	0.40672
9.87	0.19306	0.40694
9.88	0.19284	0.40716
9.89	0.19262	0.40738
9.9	0.19239	0.40761
9.91	0.19217	0.40783
9.92	0.19195	0.40805
9.93	0.19173	0.40827
9.94	0.19151	0.40849
9.95	0.19129	0.40871
9.96	0.19107	0.40893
9.97	0.19085	0.40915
9.98	0.19063	0.40937
9.99	0.19041	0.40959
10	0.19019	0.40981
10.01	0.18997	0.41003
10.02	0.18976	0.41024
10.03	0.18954	0.41046
10.04	0.18932	0.41068
10.05	0.1891	0.4109
10.06	0.18888	0.41112
10.07	0.18867	0.41133
10.08	0.18845	0.41155
10.09	0.18823	0.41177
10.1	0.18802	0.41198
10.11	0.1878	0.4122
10.12	0.18759	0.41241
10.13	0.18737	0.41263
10.14	0.18715	0.41285
10.15	0.18694	0.41306
10.16	0.18672	0.41328
10.17	0.18651	0.41349
10.18	0.1863	0.4137
10.19	0.18608	0.41392
10.2	0.18587	0.41413
10.21	0.18565	0.41435
10.22	0.18544	0.41456
10.23	0.18523	0.41477
10.24	0.18501	0.41499
10.25	0.1848	0.4152
10.26	0.18459	0.41541
10.27	0.18438	0.41562
10.28	0.18416	0.41584
10.29	0.18395	0.41605
10.3	0.18374	0.41626
10.31	0.18353	0.41647
10.32	0.18332	0.41668
10.33	0.18311	0.41689
10.34	0.1829	0.4171
10.35	0.18269	0.41731
10.36	0.18248	0.41752
10.37	0.18227	0.41773
10.38	0.18206	0.41794
10.39	0.18185	0.41815
10.4	0.18164	0.41836
10.41	0.18143	0.41857
10.42	0.18122	0.41878
10.43	0.18101	0.41899
10.44	0.18081	0.41919
10.45	0.1806	0.4194
10.46	0.18039	0.41961
10.47	0.18018	0.41982
10.48	0.17998	0.42002
10.49	0.17977	0.42023
10.5	0.17956	0.42044
10.51	0.17936	0.42064
10.52	0.17915	0.42085
10.53	0.17894	0.42106
10.54	0.17874	0.42126
10.55	0.17853	0.42147
10.56	0.17833	0.42167
10.57	0.17812	0.42188
10.58	0.17792	0.42208
10.59	0.17771	0.42229
10.6	0.17751	0.42249
10.61	0.17731	0.42269
10.62	0.1771	0.4229
10.63	0.1769	0.4231
10.64	0.1767	0.4233
10.65	0.17649	0.42351
10.66	0.17629	0.42371
10.67	0.17609	0.42391
10.68	0.17589	0.42411
10.69	0.17568	0.42432
10.7	0.17548	0.42452
10.71	0.17528	0.42472
10.72	0.17508	0.42492
10.73	0.17488	0.42512
10.74	0.17468	0.42532
10.75	0.17448	0.42552
10.76	0.17427	0.42573
10.77	0.17407	0.42593
10.78	0.17387	0.42613
10.79	0.17368	0.42632
10.8	0.17348	0.42652
10.81	0.17328	0.42672
10.82	0.17308	0.42692
10.83	0.17288	0.42712
10.84	0.17268	0.42732
10.85	0.17248	0.42752
10.86	0.17228	0.42772
10.87	0.17209	0.42791
10.88	0.17189	0.42811
10.89	0.17169	0.42831
10.9	0.17149	0.42851
10.91	0.1713	0.4287
10.92	0.1711	0.4289
10.93	0.1709	0.4291
10.94	0.17071	0.42929
10.95	0.17051	0.42949
10.96	0.17031	0.42969
10.97	0.17012	0.42988
10.98	0.16992	0.43008
10.99	0.16973	0.43027
11	0.16953	0.43047
11.01	0.16934	0.43066
11.02	0.16914	0.43086
11.03	0.16895	0.43105
11.04	0.16876	0.43124
11.05	0.16856	0.43144
11.06	0.16837	0.43163
11.07	0.16817	0.43183
11.08	0.16798	0.43202
11.09	0.16779	0.43221
11.1	0.1676	0.4324
11.11	0.1674	0.4326
11.12	0.16721	0.43279
11.13	0.16702	0.43298
11.14	0.16683	0.43317
11.15	0.16664	0.43336
11.16	0.16644	0.43356
11.17	0.16625	0.43375
11.18	0.16606	0.43394
11.19	0.16587	0.43413
11.2	0.16568	0.43432
11.21	0.16549	0.43451
11.22	0.1653	0.4347
11.23	0.16511	0.43489
11.24	0.16492	0.43508
11.25	0.16473	0.43527
11.26	0.16454	0.43546
11.27	0.16435	0.43565
11.28	0.16417	0.43583
11.29	0.16398	0.43602
11.3	0.16379	0.43621
11.31	0.1636	0.4364
11.32	0.16341	0.43659
11.33	0.16323	0.43677
11.34	0.16304	0.43696
11.35	0.16285	0.43715
11.36	0.16266	0.43734
11.37	0.16248	0.43752
11.38	0.16229	0.43771
11.39	0.1621	0.4379
11.4	0.16192	0.43808
11.41	0.16173	0.43827
11.42	0.16155	0.43845
11.43	0.16136	0.43864
11.44	0.16118	0.43882
11.45	0.16099	0.43901
11.46	0.16081	0.43919
11.47	0.16062	0.43938
11.48	0.16044	0.43956
11.49	0.16025	0.43975
11.5	0.16007	0.43993
11.51	0.15989	0.44011
11.52	0.1597	0.4403
11.53	0.15952	0.44048
11.54	0.15934	0.44066
11.55	0.15915	0.44085
11.56	0.15897	0.44103
11.57	0.15879	0.44121
11.58	0.15861	0.44139
11.59	0.15842	0.44158
11.6	0.15824	0.44176
11.61	0.15806	0.44194
11.62	0.15788	0.44212
11.63	0.1577	0.4423
11.64	0.15752	0.44248
11.65	0.15734	0.44266
11.66	0.15715	0.44285
11.67	0.15697	0.44303
11.68	0.15679	0.44321
11.69	0.15661	0.44339
11.7	0.15643	0.44357
11.71	0.15626	0.44374
11.72	0.15608	0.44392
11.73	0.1559	0.4441
11.74	0.15572	0.44428
11.75	0.15554	0.44446
11.76	0.15536	0.44464
11.77	0.15518	0.44482
11.78	0.155	0.445
11.79	0.15483	0.44517
11.8	0.15465	0.44535
11.81	0.15447	0.44553
11.82	0.15429	0.44571
11.83	0.15412	0.44588
11.84	0.15394	0.44606
11.85	0.15376	0.44624
11.86	0.15359	0.44641
11.87	0.15341	0.44659
11.88	0.15323	0.44677
11.89	0.15306	0.44694
11.9	0.15288	0.44712
11.91	0.15271	0.44729
11.92	0.15253	0.44747
11.93	0.15236	0.44764
11.94	0.15218	0.44782
11.95	0.15201	0.44799
11.96	0.15183	0.44817
11.97	0.15166	0.44834
11.98	0.15149	0.44851
11.99	0.15131	0.44869
12	0.15114	0.44886
12.01	0.15097	0.44903
12.02	0.15079	0.44921
12.03	0.15062	0.44938
12.04	0.15045	0.44955
12.05	0.15027	0.44973
12.06	0.1501	0.4499
12.07	0.14993	0.45007
12.08	0.14976	0.45024
12.09	0.14959	0.45041
12.1	0.14941	0.45059
12.11	0.14924	0.45076
12.12	0.14907	0.45093
12.13	0.1489	0.4511
12.14	0.14873	0.45127
12.15	0.14856	0.45144
12.16	0.14839	0.45161
12.17	0.14822	0.45178
12.18	0.14805	0.45195
12.19	0.14788	0.45212
12.2	0.14771	0.45229
12.21	0.14754	0.45246
12.22	0.14737	0.45263
12.23	0.1472	0.4528
12.24	0.14703	0.45297
12.25	0.14686	0.45314
12.26	0.1467	0.4533
12.27	0.14653	0.45347
12.28	0.14636	0.45364
12.29	0.14619	0.45381
12.3	0.14602	0.45398
12.31	0.14586	0.45414
12.32	0.14569	0.45431
12.33	0.14552	0.45448
12.34	0.14535	0.45465
12.35	0.14519	0.45481
12.36	0.14502	0.45498
12.37	0.14486	0.45514
12.38	0.14469	0.45531
12.39	0.14452	0.45548
12.4	0.14436	0.45564
12.41	0.14419	0.45581
12.42	0.14403	0.45597
12.43	0.14386	0.45614
12.44	0.1437	0.4563
12.45	0.14353	0.45647
12.46	0.14337	0.45663
12.47	0.1432	0.4568
12.48	0.14304	0.45696
12.49	0.14287	0.45713
12.5	0.14271	0.45729
12.51	0.14255	0.45745
12.52	0.14238	0.45762
12.53	0.14222	0.45778
12.54	0.14206	0.45794
12.55	0.14189	0.45811
12.56	0.14173	0.45827
12.57	0.14157	0.45843
12.58	0.14141	0.45859
12.59	0.14124	0.45876
12.6	0.14108	0.45892
12.61	0.14092	0.45908
12.62	0.14076	0.45924
12.63	0.1406	0.4594
12.64	0.14044	0.45956
12.65	0.14028	0.45972
12.66	0.14011	0.45989
12.67	0.13995	0.46005
12.68	0.13979	0.46021
12.69	0.13963	0.46037
12.7	0.13947	0.46053
12.71	0.13931	0.46069
12.72	0.13915	0.46085
12.73	0.13899	0.46101
12.74	0.13883	0.46117
12.75	0.13868	0.46132
12.76	0.13852	0.46148
12.77	0.13836	0.46164
12.78	0.1382	0.4618
12.79	0.13804	0.46196
12.8	0.13788	0.46212
12.81	0.13772	0.46228
12.82	0.13757	0.46243
12.83	0.13741	0.46259
12.84	0.13725	0.46275
12.85	0.13709	0.46291
12.86	0.13694	0.46306
12.87	0.13678	0.46322
12.88	0.13662	0.46338
12.89	0.13647	0.46353
12.9	0.13631	0.46369
12.91	0.13615	0.46385
12.92	0.136	0.464
12.93	0.13584	0.46416
12.94	0.13569	0.46431
12.95	0.13553	0.46447
12.96	0.13537	0.46463
12.97	0.13522	0.46478
12.98	0.13506	0.46494
12.99	0.13491	0.46509
13	0.13475	0.46525
13.01	0.1346	0.4654
13.02	0.13445	0.46555
13.03	0.13429	0.46571
13.04	0.13414	0.46586
13.05	0.13398	0.46602
13.06	0.13383	0.46617
13.07	0.13368	0.46632
13.08	0.13352	0.46648
13.09	0.13337	0.46663
13.1	0.13322	0.46678
13.11	0.13306	0.46694
13.12	0.13291	0.46709
13.13	0.13276	0.46724
13.14	0.13261	0.46739
13.15	0.13246	0.46754
13.16	0.1323	0.4677
13.17	0.13215	0.46785
13.18	0.132	0.468
13.19	0.13185	0.46815
13.2	0.1317	0.4683
13.21	0.13155	0.46845
13.22	0.1314	0.4686
13.23	0.13124	0.46876
13.24	0.13109	0.46891
13.25	0.13094	0.46906
13.26	0.13079	0.46921
13.27	0.13064	0.46936
13.28	0.13049	0.46951
13.29	0.13034	0.46966
13.3	0.13019	0.46981
13.31	0.13005	0.46995
13.32	0.1299	0.4701
13.33	0.12975	0.47025
13.34	0.1296	0.4704
13.35	0.12945	0.47055
13.36	0.1293	0.4707
13.37	0.12915	0.47085
13.38	0.12901	0.47099
13.39	0.12886	0.47114
13.4	0.12871	0.47129
13.41	0.12856	0.47144
13.42	0.12841	0.47159
13.43	0.12827	0.47173
13.44	0.12812	0.47188
13.45	0.12797	0.47203
13.46	0.12783	0.47217
13.47	0.12768	0.47232
13.48	0.12753	0.47247
13.49	0.12739	0.47261
13.5	0.12724	0.47276
13.51	0.12709	0.47291
13.52	0.12695	0.47305
13.53	0.1268	0.4732
13.54	0.12666	0.47334
13.55	0.12651	0.47349
13.56	0.12637	0.47363
13.57	0.12622	0.47378
13.58	0.12608	0.47392
13.59	0.12593	0.47407
13.6	0.12579	0.47421
13.61	0.12564	0.47436
13.62	0.1255	0.4745
13.63	0.12536	0.47464
13.64	0.12521	0.47479
13.65	0.12507	0.47493
13.66	0.12493	0.47507
13.67	0.12478	0.47522
13.68	0.12464	0.47536
13.69	0.1245	0.4755
13.7	0.12435	0.47565
13.71	0.12421	0.47579
13.72	0.12407	0.47593
13.73	0.12393	0.47607
13.74	0.12378	0.47622
13.75	0.12364	0.47636
13.76	0.1235	0.4765
13.77	0.12336	0.47664
13.78	0.12322	0.47678
13.79	0.12307	0.47693
13.8	0.12293	0.47707
13.81	0.12279	0.47721
13.82	0.12265	0.47735
13.83	0.12251	0.47749
13.84	0.12237	0.47763
13.85	0.12223	0.47777
13.86	0.12209	0.47791
13.87	0.12195	0.47805
13.88	0.12181	0.47819
13.89	0.12167	0.47833
13.9	0.12153	0.47847
13.91	0.12139	0.47861
13.92	0.12125	0.47875
13.93	0.12111	0.47889
13.94	0.12097	0.47903
13.95	0.12083	0.47917
13.96	0.1207	0.4793
13.97	0.12056	0.47944
13.98	0.12042	0.47958
13.99	0.12028	0.47972
14	0.12014	0.47986
14.01	0.12	0.48
14.02	0.11987	0.48013
14.03	0.11973	0.48027
14.04	0.11959	0.48041
14.05	0.11945	0.48055
14.06	0.11932	0.48068
14.07	0.11918	0.48082
14.08	0.11904	0.48096
14.09	0.11891	0.48109
14.1	0.11877	0.48123
14.11	0.11863	0.48137
14.12	0.1185	0.4815
14.13	0.11836	0.48164
14.14	0.11822	0.48178
14.15	0.11809	0.48191
14.16	0.11795	0.48205
14.17	0.11782	0.48218
14.18	0.11768	0.48232
14.19	0.11755	0.48245
14.2	0.11741	0.48259
14.21	0.11728	0.48272
14.22	0.11714	0.48286
14.23	0.11701	0.48299
14.24	0.11687	0.48313
14.25	0.11674	0.48326
14.26	0.11661	0.48339
14.27	0.11647	0.48353
14.28	0.11634	0.48366
14.29	0.1162	0.4838
14.3	0.11607	0.48393
14.31	0.11594	0.48406
14.32	0.1158	0.4842
14.33	0.11567	0.48433
14.34	0.11554	0.48446
14.35	0.11541	0.48459
14.36	0.11527	0.48473
14.37	0.11514	0.48486
14.38	0.11501	0.48499
14.39	0.11488	0.48512
14.4	0.11474	0.48526
14.41	0.11461	0.48539
14.42	0.11448	0.48552
14.43	0.11435	0.48565
14.44	0.11422	0.48578
14.45	0.11409	0.48591
14.46	0.11396	0.48604
[truncated: 98,354 more rows]
[truncated: 294 more columns]

## Sheet: Figure 3
Figure 3a
Difference distance map of I0 vs. carboxy structure	residue
	2	3	4	5	6	7	8	9	10	11	12	13	14	15	16	17	18	19	20	21	22	23	24	25	26	27	28	29	30	31	32	33	34	35	36	37	38	39	40	41	42	43	44	45	46	47	48	49	50
2	0.92776	-0.00778	-0.00947	0.04103	0.05506	0.06345	0.01439	0.01326	-0.01609	0.07791	0.17325	0.09237	0.09765	0.21585	0.18223	0.15215	0.21707	0.29088	0.2811	0.23226	0.34928	0.33105	0.27603	0.40628	0.39222	0.37588	0.31133	0.32914	0.35336	0.47396	0.58837	0.46658	0.35675	0.48183	0.49294	0.12833	0.22362	0.4748	0.32501	0.21012	0.38196	0.5124	0.60756	0.66296	0.63591	0.63579	0.60335	0.61553	0.71899
3	0.82866	0.75065	-0.00757	0.01058	0.01788	0.06267	0.02748	0.01021	0.02481	0.15296	0.29999	0.2384	0.22574	0.33533	0.31467	0.27687	0.32831	0.4022	0.39819	0.33883	0.44226	0.42554	0.36619	0.48132	0.45315	0.43381	0.33985	0.33674	0.34181	0.46008	0.58847	0.45022	0.32253	0.4484	0.45906	0.06518	0.1524	0.41279	0.25799	0.13239	0.29287	0.42066	0.51551	0.55552	0.49986	0.50619	0.47946	0.47389	0.55505
4	0.71696	0.64825	0.51502	-0.00127	-0.02126	0.03658	0.04663	0.03753	-0.05073	0.07484	0.1424	0.05378	0.017	0.15707	0.13966	0.08097	0.12401	0.22222	0.21195	0.13576	0.24703	0.24343	0.1751	0.29085	0.26111	0.24137	0.14527	0.15254	0.15991	0.25754	0.3817	0.24148	0.13374	0.24105	0.23329	-0.13527	-0.02827	0.22464	0.06893	-0.0318	0.1138	0.23252	0.35298	0.42019	0.38348	0.38091	0.34855	0.36754	0.44244
5	0.59834	0.52302	0.38563	0.26133	-0.00846	0.00912	-0.04876	-0.00879	-0.12261	-0.02635	0.02052	-0.10592	-0.14683	-0.01093	-0.0472	-0.11111	-0.07448	0.01687	0.0038	-0.07905	0.02905	0.02732	-0.04588	0.0728	0.05505	0.04069	-0.02351	0.01325	0.02947	0.13124	0.23907	0.09527	0.00812	0.11902	0.0918	-0.26033	-0.11556	0.12927	-0.05284	-0.14289	0.02051	0.13203	0.24558	0.34377	0.32621	0.31254	0.27039	0.29478	0.38238
6	0.45248	0.38407	0.27335	0.1504	0.02989	-0.01466	-0.07741	-0.05038	-0.04894	0.08366	0.22372	0.11985	0.05958	0.13361	0.10156	0.03716	0.03041	0.09904	0.10753	0.01031	0.07517	0.07691	0.00467	0.09782	0.0601	0.0554	-0.01711	0.00233	0.0069	0.13149	0.24297	0.06728	-0.02412	0.11147	0.07273	-0.31099	-0.14632	0.11325	-0.09761	-0.19995	-0.01663	0.09944	0.18794	0.27658	0.23561	0.21211	0.1677	0.16487	0.23364
7	0.37231	0.32351	0.20052	0.06881	-0.03261	-0.08859	-0.00185	0.01617	-0.03407	0.13511	0.27129	0.16698	0.0722	0.16777	0.15226	0.06581	0.04131	0.12925	0.14075	0.02644	0.08412	0.09588	0.01888	0.10221	0.04408	0.03686	-0.06425	-0.06133	-0.06645	0.04137	0.16237	-0.02211	-0.11237	0.00804	-0.03619	-0.4164	-0.25815	0.00153	-0.19388	-0.2866	-0.13167	-0.02048	0.09304	0.17767	0.13093	0.1098	0.06569	0.07041	0.11755
8	0.34401	0.29632	0.14443	0.0172	-0.05951	-0.13389	-0.20096	0.00266	-0.18227	-0.02988	0.02752	-0.14307	-0.27885	-0.11735	-0.11496	-0.22757	-0.23997	-0.10938	-0.11063	-0.2369	-0.14832	-0.11567	-0.20532	-0.11666	-0.14657	-0.14842	-0.22967	-0.19554	-0.19348	-0.11367	-0.01295	-0.18188	-0.25409	-0.16195	-0.22326	-0.5644	-0.39409	-0.15959	-0.3593	-0.43215	-0.29128	-0.1998	-0.06951	0.04933	0.02439	0.01042	-0.03371	-0.0087	0.05732
9	0.15172	0.1053	-0.03363	-0.15346	-0.23143	-0.29982	-0.34871	-0.48858	-0.13186	0.06413	0.17199	-0.05638	-0.26847	-0.13244	-0.1379	-0.28397	-0.34591	-0.21195	-0.20112	-0.36239	-0.30137	-0.25137	-0.35335	-0.29085	-0.31222	-0.2973	-0.36441	-0.31984	-0.32337	-0.23193	-0.14795	-0.33903	-0.40129	-0.29788	-0.38851	-0.73003	-0.52223	-0.29354	-0.53443	-0.60334	-0.44046	-0.36038	-0.25364	-0.11469	-0.14073	-0.16486	-0.21232	-0.19769	-0.13006
10	0.16422	0.13456	0.00984	-0.12539	-0.20759	-0.25459	-0.30072	-0.451	-0.40964	0.15705	0.34434	0.19152	-0.01702	0.02949	0.04291	-0.06905	-0.17859	-0.07849	-0.02603	-0.17231	-0.15606	-0.11418	-0.18494	-0.11852	-0.18876	-0.1734	-0.23254	-0.19646	-0.19699	-0.09767	-0.00888	-0.21994	-0.26063	-0.15291	-0.26041	-0.59623	-0.36928	-0.1368	-0.38011	-0.43999	-0.28802	-0.21592	-0.10328	0.03246	-0.01302	-0.04523	-0.09314	-0.09148	-0.05803
11	0.19012	0.16997	0.01978	-0.11826	-0.17551	-0.23225	-0.30094	-0.43504	-0.39371	-0.407	0.09692	-0.19285	-0.42846	-0.25501	-0.24836	-0.34305	-0.36953	-0.26797	-0.24779	-0.36487	-0.30145	-0.27111	-0.33937	-0.24051	-0.28358	-0.28213	-0.30186	-0.21439	-0.20806	-0.14506	-0.07507	-0.25458	-0.27085	-0.20068	-0.3179	-0.59551	-0.36209	-0.16279	-0.39458	-0.43285	-0.31254	-0.26595	-0.12402	0.04488	0.02136	-0.00093329	-0.05387	-0.03434	0.01072
12	0.43404	0.42831	0.2771	0.11632	0.06197	0.0185	-0.06259	-0.20873	-0.17236	-0.21383	-0.04212	-0.01136	-0.02205	0.02857	-0.02575	-9.4018e-05	-0.00075077	0.00639	0.03023	-0.01545	0.02583	0.01031	-0.0125	0.11848	0.03292	0.00873	0.0225	0.12425	0.13553	0.19026	0.26259	0.0841	0.09429	0.15232	0.02538	-0.22522	0.01593	0.20169	-0.0257	-0.0523	0.04503	0.07158	0.22227	0.39889	0.35917	0.33805	0.29201	0.30118	0.31915
13	0.50738	0.50172	0.37345	0.22299	0.16043	0.12776	0.07303	-0.06842	-0.04607	-0.06834	0.0854	0.20897	0.01453	0.05061	0.0228	0.05765	0.04547	0.05696	0.09172	0.03953	0.07154	0.07906	0.05276	0.16356	0.09972	0.10224	0.14465	0.25518	0.26682	0.32709	0.36596	0.1669	0.19254	0.24623	0.075	-0.1619	0.11178	0.26619	-0.0059	-0.02031	0.08276	0.06841	0.19383	0.40096	0.34405	0.32851	0.30104	0.29369	0.30798
14	0.4885	0.47143	0.35413	0.20761	0.12635	0.09097	0.04876	-0.10293	-0.08912	-0.09326	0.06786	0.17913	0.14543	-0.01801	-0.025	0.02716	0.01324	0.01553	0.06744	0.02445	0.05102	0.0502	0.02895	0.14954	0.07866	0.08342	0.11711	0.21973	0.23646	0.31643	0.37001	0.16559	0.17802	0.2507	0.09337	-0.17006	0.09728	0.27	0.00109	-0.02198	0.09247	0.09541	0.21604	0.40897	0.34806	0.32828	0.30012	0.28895	0.30019
15	0.43014	0.42342	0.28254	0.1333	0.07468	0.03178	-0.03421	-0.17287	-0.14541	-0.16527	0.00578	0.1324	0.10616	0.05245	-0.00994	-0.02094	-0.02712	-0.00372	0.03115	-0.02799	0.01385	0.005	-0.02578	0.10332	0.01902	0.00475	0.0019	0.10494	0.11293	0.15532	0.22536	0.0491	0.05123	0.09287	-0.03318	-0.2789	-0.05621	0.1153	-0.09217	-0.1128	-0.0417	-0.02077	0.14519	0.31546	0.27088	0.25853	0.22129	0.23428	0.24065
16	0.45804	0.46696	0.32898	0.18254	0.14208	0.11034	0.04627	-0.07481	-0.04784	-0.07501	0.07275	0.20995	0.17983	0.12995	0.21936	-0.0109	-0.00039157	0.02414	0.05598	-0.00881	0.02752	0.04091	0.00844	0.11913	0.04849	0.04729	0.07052	0.19342	0.19367	0.20618	0.24057	0.06474	0.09286	0.09954	-0.06394	-0.25966	-0.02262	0.10366	-0.11515	-0.11427	-0.07021	-0.09063	0.0798	0.27742	0.2281	0.22389	0.19833	0.21018	0.20738
17	0.46424	0.46548	0.35305	0.21671	0.15734	0.13292	0.09838	-0.02661	-0.01811	-0.02005	0.11353	0.23814	0.19762	0.16599	0.25873	0.28153	-0.01735	-0.01743	0.04025	-0.01866	-0.00321	0.02758	-0.00237	0.09578	0.04411	0.06962	0.12234	0.25177	0.25526	0.28961	0.30184	0.10223	0.13961	0.15538	-0.04354	-0.23429	0.03082	0.13804	-0.11718	-0.1083	-0.05372	-0.10025	0.04881	0.26716	0.20592	0.20108	0.18702	0.18482	0.1778
18	0.4857	0.48102	0.36436	0.22853	0.16294	0.13073	0.09268	-0.03701	-0.02876	-0.025	0.12334	0.24285	0.20536	0.17262	0.25916	0.28157	0.28729	0.00648	0.05309	0.00646	0.04178	0.04485	0.00848	0.13282	0.06653	0.07612	0.08968	0.21531	0.21652	0.24308	0.28479	0.09871	0.1098	0.12148	-0.04183	-0.25421	-0.02649	0.09752	-0.11516	-0.11401	-0.07475	-0.09341	0.07738	0.26808	0.21061	0.20886	0.19317	0.20138	0.18965
19	0.4413	0.45606	0.3153	0.17497	0.14242	0.10911	0.04395	-0.06541	-0.04262	-0.06373	0.08015	0.22071	0.1905	0.14516	0.24031	0.28324	0.28678	0.27763	0.01386	-0.03104	0.00585	0.00539	-0.03096	0.09688	0.01474	0.0052	0.00173	0.1427	0.13524	0.10437	0.14022	-0.00459	0.0193	-0.01491	-0.15534	-0.31501	-0.1257	-0.01951	-0.17274	-0.16228	-0.17103	-0.18407	0.02365	0.202	0.16049	0.16436	0.14063	0.16963	0.14903
20	0.44156	0.46479	0.33714	0.20368	0.17902	0.15833	0.10781	0.01227	0.02527	0.00666	0.11809	0.26112	0.22513	0.19264	0.29722	0.33519	0.33424	0.34115	0.40799	-0.02071	-0.01903	0.00128	-0.03624	0.06904	0.01878	0.02986	0.07894	0.24367	0.22801	0.18265	0.17248	0.02436	0.07706	0.01787	-0.16445	-0.27251	-0.05883	-0.0002684	-0.17583	-0.1475	-0.17248	-0.22719	-0.02525	0.18319	0.13863	0.14659	0.13049	0.15192	0.12765
21	0.50464	0.51538	0.41764	0.29525	0.24429	0.22961	0.21224	0.10688	0.09969	0.11148	0.2169	0.33832	0.29139	0.2785	0.37868	0.39355	0.394	0.41914	0.4713	0.50769	-0.0205	0.0419	0.01293	0.10565	0.07491	0.12651	0.19273	0.35458	0.33838	0.31672	0.28509	0.1035	0.15721	0.09605	-0.12816	-0.22892	-0.00135	0.02806	-0.16956	-0.12896	-0.15538	-0.23717	-0.04711	0.17702	0.11809	0.12859	0.13259	0.14396	0.11035
22	0.486	0.5002	0.37945	0.25421	0.2153	0.1882	0.14771	0.04816	0.05008	0.05308	0.17367	0.30383	0.26822	0.24651	0.34352	0.37324	0.38289	0.39991	0.45459	0.50735	0.51715	-0.0088	-0.06763	0.08592	0.04233	0.04447	0.042	0.23641	0.20732	0.13052	0.13268	0.01064	0.03786	-0.05276	-0.20469	-0.30195	-0.14222	-0.08961	-0.20006	-0.17006	-0.23064	-0.26416	-0.03577	0.14657	0.10618	0.1206	0.11125	0.14659	0.10946
23	0.42277	0.45706	0.32937	0.20208	0.19189	0.17564	0.12369	0.04527	0.05602	0.04115	0.1458	0.28988	0.24995	0.22785	0.34057	0.37473	0.37476	0.40048	0.46942	0.51592	0.51639	0.53959	-0.00673	0.07912	-0.00404	0.00949	0.02455	0.21377	0.18242	0.0572	0.02831	-0.05955	0.00214	-0.12032	-0.26403	-0.30808	-0.16407	-0.1358	-0.22087	-0.18101	-0.27089	-0.31331	-0.07679	0.10244	0.06571	0.07901	0.06632	0.10666	0.05472
24	0.45906	0.48922	0.39782	0.28778	0.26278	0.26187	0.25027	0.17458	0.16458	0.1806	0.2593	0.38467	0.32924	0.33262	0.44804	0.45714	0.45115	0.50131	0.56042	0.573	0.58117	0.60591	0.64232	-0.00841	0.00702	0.12622	0.19114	0.36457	0.32476	0.19274	0.07339	-0.02287	0.06528	-0.10173	-0.29984	-0.28017	-0.12326	-0.16537	-0.25969	-0.19604	-0.30995	-0.3978	-0.16811	0.03757	-0.00678	0.01216	0.01971	0.05234	-0.00878
25	0.47439	0.49163	0.40123	0.29903	0.25997	0.24778	0.24229	0.1617	0.14275	0.1747	0.26238	0.382	0.33618	0.34522	0.45058	0.46414	0.47334	0.5238	0.57472	0.59626	0.62567	0.63425	0.66943	0.72099	0.12223	0.15127	0.1616	0.41126	0.32026	0.17616	0.0905	0.00539	0.03938	-0.14997	-0.31884	-0.29952	-0.18388	-0.22026	-0.27128	-0.22134	-0.35228	-0.41344	-0.166	0.02181	-0.0106	0.01568	0.01628	0.05688	0.00706
26	0.42849	0.44837	0.33704	0.21626	0.17843	0.15682	0.12409	0.03264	0.02245	0.0392	0.15013	0.26743	0.22651	0.22338	0.31885	0.33594	0.35018	0.38742	0.43317	0.46287	0.49573	0.49091	0.52533	0.59176	0.46452	-0.0012	-0.07199	0.19107	0.13965	-0.02574	-0.04883	-0.0886	-0.0422	-0.18804	-0.2768	-0.30492	-0.22967	-0.19533	-0.20015	-0.1653	-0.28603	-0.29528	-0.0462	0.09595	0.06121	0.07269	0.06375	0.11346	0.03978
27	0.36468	0.40279	0.29921	0.17683	0.15896	0.15597	0.12449	0.04958	0.03444	0.03963	0.11773	0.23366	0.18441	0.19484	0.2985	0.30568	0.31281	0.3675	0.4143	0.4221	0.45405	0.46449	0.48407	0.54485	0.40726	0.35336	-0.00827	0.23256	0.18726	-0.04458	-0.10333	-0.09258	-0.00436	-0.18473	-0.26224	-0.22578	-0.17194	-0.17721	-0.15813	-0.10889	-0.26252	-0.28898	-0.04165	0.09774	0.06133	0.06899	0.06157	0.10964	0.01257
28	0.18235	0.19866	0.14553	0.0356	-0.02535	-0.01878	0.00766	-0.08292	-0.13106	-0.07343	0.00135	0.07833	0.00075296	0.0387	0.14475	0.11563	0.10982	0.19289	0.23749	0.20582	0.24492	0.26919	0.26554	0.32003	0.19023	0.15192	-0.06273	0.13174	0.14706	-0.05621	-0.16374	-0.16383	-0.02661	-0.18167	-0.2525	-0.19857	-0.16131	-0.16894	-0.13099	-0.08202	-0.23174	-0.24869	-0.03732	0.07643	0.01917	0.00398	-0.00043419	0.02796	-0.11092
29	0.08917	0.08498	0.04575	-0.06953	-0.16699	-0.16737	-0.12626	-0.24345	-0.28329	-0.19135	-0.05358	0.00385	-0.08816	-0.04412	0.06709	0.02009	0.01056	0.11107	0.1556	0.11009	0.15668	0.19473	0.17752	0.22142	0.11088	0.09376	-0.1458	-0.26057	0.00113	-0.01505	0.03938	-0.12042	-0.05495	-0.0917	-0.11745	-0.19637	-0.19626	-0.10532	-0.06089	-0.05785	-0.16635	-0.1274	0.05818	0.11761	0.04284	0.01239	-0.0048	0.00864	-0.14719
30	0.00468	-0.01641	-0.01432	-0.10616	-0.22435	-0.21755	-0.13152	-0.24303	-0.30771	-0.17984	-0.06421	-0.0329	-0.13443	-0.06294	0.04349	-0.02043	-0.0294	0.09191	0.12934	0.0623	0.12381	0.16491	0.13056	0.18057	0.08238	0.06807	-0.16604	-0.27744	-0.29648	-0.01361	0.01028	-0.05285	-0.01223	-0.06761	-0.03866	-0.05444	-0.1555	-0.09882	0.01193	0.01739	-0.13242	-0.08996	0.0793	0.10834	0.03075	-0.00566	-0.01948	-0.00997	-0.19828
31	-0.1069	-0.12403	-0.14097	-0.22644	-0.32664	-0.32545	-0.25063	-0.34644	-0.42773	-0.32657	-0.26812	-0.21489	-0.29373	-0.22641	-0.1205	-0.15695	-0.15028	-0.04052	0.00478	-0.03317	0.03735	0.07483	0.06784	0.13407	0.03553	0.02385	-0.18417	-0.28141	-0.28202	-0.29313	-0.03078	-0.04113	0.0974	0.02066	0.01466	0.07642	0.04037	0.03651	0.12556	0.14311	-0.01808	-0.00132	0.16412	0.22519	0.15575	0.11488	0.08662	0.08424	-0.0899
32	0.06566	0.05241	-0.00198	-0.09616	-0.18252	-0.19815	-0.16035	-0.25815	-0.31934	-0.24504	-0.17269	-0.09201	-0.14633	-0.10419	-0.00594	-0.01327	0.00551	0.08489	0.13157	0.13137	0.19531	0.21194	0.2322	0.30806	0.20303	0.1793	-0.02542	-0.12808	-0.12602	-0.1493	0.00103	-0.03146	0.0131	-0.08096	-0.05566	-0.05131	-0.05332	-0.01464	0.05528	0.0443	-0.10635	-0.07282	0.13444	0.22316	0.17847	0.16161	0.1189	0.13065	0.01441
33	0.25778	0.21546	0.17375	0.0777	-0.0486	-0.08014	-0.03101	-0.15515	-0.22744	-0.13802	-0.04215	0.01369	-0.04124	-0.0081	0.0627	0.04265	0.06066	0.11982	0.14792	0.1408	0.19852	0.18618	0.19055	0.27484	0.17022	0.1193	-0.102	-0.21046	-0.22223	-0.21724	-0.03646	-0.06568	-0.01252	-0.08838	-0.01766	-0.07221	-0.14688	-0.07747	0.04881	0.0487	-0.0995	-0.05121	0.16463	0.24201	0.18683	0.17196	0.16825	0.19237	0.05352
34	0.12133	0.05942	0.0869	0.02255	-0.13408	-0.14243	-0.03163	-0.15702	-0.2449	-0.10773	-0.01957	0.00624	-0.07483	-0.01093	0.06904	0.01714	0.0215	0.11559	0.14304	0.09607	0.15774	0.17063	0.14758	0.2095	0.11403	0.07931	-0.16318	-0.29107	-0.32109	-0.29709	-0.112	-0.17028	-0.2992	-0.02064	0.02215	0.03025	-0.15418	-0.12265	0.03057	0.03527	-0.12201	-0.08067	0.06685	0.11716	0.03372	-0.01244	-0.00317	0.00055381	-0.19144
35	0.03213	-0.01927	-0.02337	-0.08888	-0.22094	-0.23687	-0.14815	-0.25992	-0.34986	-0.24018	-0.18184	-0.13005	-0.19256	-0.13768	-0.05272	-0.07889	-0.06336	0.01979	0.0563	0.03853	0.10302	0.11386	0.11916	0.19196	0.09136	0.06082	-0.15935	-0.27834	-0.28863	-0.29144	-0.1205	-0.15225	-0.2557	-0.24212	-0.01066	0.06396	0.07099	0.02134	0.10802	0.11001	-0.03884	-0.02251	0.13241	0.23514	0.16507	0.11903	0.10047	0.09034	-0.05876
36	0.30483	0.23792	0.19951	0.11898	-0.02261	-0.0673	-0.00857	-0.13627	-0.22701	-0.14371	-0.07725	-0.01633	-0.0561	-0.03224	0.02622	0.01972	0.04544	0.08465	0.10973	0.12272	0.17636	0.14735	0.1686	0.26084	0.15208	0.08974	-0.12435	-0.23521	-0.24646	-0.25006	-0.05775	-0.04969	-0.15586	-0.14656	-0.01038	-0.00894	0.02171	0.01807	0.1176	0.11619	-0.0185	-0.00268	0.22273	0.37045	0.31376	0.30104	0.30335	0.30336	0.19453
37	0.39916	0.28638	0.30958	0.24141	0.03353	-0.0099	0.1015	-0.05817	-0.17617	-0.05363	0.02283	0.03807	-0.0254	0.0063	0.04562	-0.00044065	0.00876	0.05237	0.05947	0.03047	0.07436	0.04146	0.02207	0.09573	-0.00859	-0.08454	-0.3384	-0.46919	-0.51835	-0.48427	-0.25671	-0.2668	-0.419	-0.36418	-0.1909	-0.41964	-0.0028	-0.07886	0.03186	0.15157	0.04877	0.01823	0.16336	0.33204	0.19906	0.13212	0.2654	0.24041	0.01651
38	-0.03707	-0.13807	-0.06998	-0.10648	-0.30303	-0.31281	-0.16267	-0.30175	-0.4077	-0.24751	-0.16492	-0.15403	-0.24149	-0.17289	-0.09509	-0.15774	-0.15637	-0.05835	-0.032	-0.08601	-0.02618	-0.00714	-0.03301	0.01581	-0.07156	-0.09895	-0.35542	-0.50498	-0.54479	-0.52098	-0.32921	-0.36927	-0.51769	-0.47153	-0.34188	-0.59581	-0.74576	-0.02457	0.05315	0.06958	0.0593	0.07125	0.06629	0.14709	0.00095605	-0.13538	-0.11238	-0.1434	-0.36894
39	0.01455	-0.0601	-0.04546	-0.09051	-0.24341	-0.26319	-0.15763	-0.27769	-0.36379	-0.2362	-0.16038	-0.11137	-0.17384	-0.11994	-0.03483	-0.0622	-0.04684	0.03512	0.07275	0.05779	0.1182	0.12993	0.1389	0.20086	0.10625	0.08115	-0.151	-0.2954	-0.31572	-0.31372	-0.13544	-0.14867	-0.27226	-0.25375	-0.12769	-0.33507	-0.4971	-0.27825	-0.00285	-0.10647	-0.12477	-0.03209	0.02877	0.15791	0.07947	0.00098114	-0.03229	-0.0562	-0.15997
40	0.38911	0.28143	0.28744	0.23729	0.05327	0.00583	0.10429	-0.03807	-0.1394	-0.02222	0.0555	0.0951	0.04575	0.07402	0.12483	0.10089	0.11954	0.16133	0.17922	0.17494	0.22224	0.19204	0.19616	0.27192	0.17167	0.10567	-0.13489	-0.27119	-0.31312	-0.29535	-0.07812	-0.06228	-0.20997	-0.17339	0.00744	-0.18683	-0.39831	-0.16016	0.01255	-0.01448	0.00302	-0.0005007	0.12233	0.34495	0.22265	0.18227	0.26071	0.21161	0.10488
41	0.36886	0.24036	0.29404	0.26755	0.05561	0.01734	0.15388	0.00805	-0.10934	0.03695	0.10754	0.12293	0.06008	0.10356	0.15108	0.10692	0.11834	0.17513	0.18834	0.15831	0.20901	0.18648	0.16871	0.236	0.14272	0.07913	-0.17634	-0.31976	-0.37637	-0.33894	-0.11232	-0.11702	-0.28883	-0.22656	-0.04056	-0.27541	-0.48575	-0.22162	-0.06408	-0.16632	-0.00388	-0.04033	-0.09322	0.13716	-0.0299	-0.13737	0.0687	0.02561	-0.14773
42	0.08425	-0.02438	0.01497	-0.00381	-0.18532	-0.21778	-0.08782	-0.21113	-0.32691	-0.18936	-0.14047	-0.10784	-0.16338	-0.11033	-0.04664	-0.07618	-0.05688	0.01227	0.03856	0.02245	0.0841	0.07633	0.07859	0.15278	0.05856	0.01497	-0.21676	-0.35506	-0.38185	-0.36444	-0.16666	-0.16796	-0.30802	-0.27184	-0.11629	-0.32857	-0.51434	-0.27758	-0.13657	-0.21023	-0.25877	-0.00069799	-0.06676	0.16065	0.07998	-0.0356	-0.00348	-0.02173	-0.13529
43	0.22947	0.12433	0.12227	0.09066	-0.07517	-0.12594	-0.02932	-0.15156	-0.25963	-0.14987	-0.10206	-0.04632	-0.08145	-0.04986	0.00743	0.00319	0.0318	0.07469	0.10232	0.11814	0.17338	0.14647	0.17341	0.26071	0.15791	0.10357	-0.11027	-0.24127	-0.25665	-0.2524	-0.05533	-0.02553	-0.14893	-0.1307	0.03833	-0.12779	-0.33602	-0.12006	0.05566	0.00272	-0.07517	0.10136	0.03507	0.36877	0.32217	0.2227	0.21419	0.19163	0.14802
44	0.45032	0.33845	0.33711	0.31251	0.1432	0.0877	0.17951	0.05438	-0.0375	0.08202	0.15857	0.21373	0.17925	0.20533	0.26046	0.25671	0.28402	0.32239	0.34938	0.36532	0.41666	0.38476	0.40792	0.49147	0.39443	0.33769	0.11739	-0.02232	-0.04975	-0.03046	0.17529	0.20837	0.06331	0.09665	0.28478	0.1105	-0.127	0.09766	0.28725	0.21771	0.14364	0.33448	0.55127	0.25707	0.25947	0.26982	0.25988	0.21862	0.25503
45	0.2819	0.17424	0.21706	0.20953	0.03192	0.0025	0.12109	-0.0034	-0.08569	0.06588	0.15825	0.19336	0.14251	0.19701	0.26422	0.23872	0.2623	0.3352	0.36442	0.35267	0.41718	0.41222	0.41514	0.48273	0.40396	0.37072	0.1384	-0.01496	-0.04755	-0.01667	0.17695	0.18282	0.01815	0.0657	0.23822	0.02098	-0.20739	0.02797	0.18365	0.09326	0.05042	0.24334	0.43095	0.29882	-0.00905	0.02688	0.0226	-0.06615	-0.01289
46	0.3053	0.17876	0.21402	0.20707	0.01801	-0.02495	0.08639	-0.04712	-0.12259	0.02812	0.14202	0.1767	0.1295	0.17192	0.23288	0.21027	0.23378	0.29507	0.32258	0.31712	0.37555	0.36357	0.36899	0.43472	0.36036	0.32644	0.09785	-0.05935	-0.09213	-0.05555	0.13721	0.15812	-0.01289	0.03739	0.22798	0.02793	-0.23022	-0.00106	0.18145	0.09098	0.03924	0.23925	0.42191	0.2718	0.2506	0.00834	0.00817	-0.07798	0.03307
47	0.32198	0.19765	0.21901	0.201	0.01483	-0.03232	0.0671	-0.06968	-0.13459	0.01257	0.1433	0.17973	0.13269	0.1695	0.22951	0.20783	0.2306	0.28804	0.31509	0.3111	0.3677	0.35333	0.35803	0.42462	0.35137	0.3164	0.08883	-0.06736	-0.09971	-0.05947	0.13235	0.15069	-0.02168	0.03022	0.2186	0.01354	-0.24	-0.00922	0.16954	0.07797	0.02633	0.2239	0.40905	0.26575	0.24231	0.23466	-0.01768	-0.0581	0.01177
48	0.2879	0.15579	0.20135	0.19727	0.00155	-0.04061	0.0773	-0.05422	-0.13506	0.02347	0.13489	0.15567	0.10574	0.15536	0.20884	0.17806	0.20146	0.26754	0.28933	0.27171	0.33707	0.3232	0.31462	0.38773	0.31713	0.27894	0.05108	-0.09582	-0.12775	-0.07501	0.12056	0.12012	-0.05718	0.00976	0.18881	-0.04991	-0.27432	-0.02529	0.12546	0.02252	-0.00123	0.20301	0.38467	0.25019	0.2296	0.22119	0.20103	-0.01992	-0.09891
49	0.39608	0.24291	0.28928	0.29885	0.09407	0.03933	0.15393	0.02207	-0.05543	0.10572	0.22779	0.24359	0.19981	0.24071	0.28344	0.25555	0.27967	0.33424	0.35284	0.3379	0.39942	0.37591	0.36528	0.4406	0.37508	0.33272	0.11141	-0.03317	-0.06726	0.00188	0.20058	0.20687	0.01753	0.09968	0.29636	0.0574	-0.18784	0.06656	0.23219	0.11804	0.1028	0.3218	0.49073	0.33407	0.31952	0.30969	0.2871	0.37249	-0.00518
50	0.23035	0.08459	0.09568	0.08981	-0.09839	-0.16169	-0.07465	-0.20685	-0.25613	-0.104	0.05214	0.08217	0.04309	0.0746	0.1258	0.10923	0.13599	0.18762	0.21468	0.21468	0.275	0.25566	0.25987	0.33704	0.2748	0.24687	0.04349	-0.10281	-0.1151	-0.05089	0.12385	0.1402	-0.03222	0.03445	0.21916	0.00396	-0.24082	-0.01063	0.15977	0.06777	0.03987	0.23715	0.40918	0.27247	0.25042	0.23826	0.24116	0.33768	0.27652
51	0.19406	0.07564	0.09254	0.08687	-0.0801	-0.12397	-0.03759	-0.15529	-0.19376	-0.03531	0.12079	0.15006	0.10908	0.16095	0.22117	0.20229	0.23494	0.30678	0.33584	0.32918	0.40582	0.39725	0.39624	0.47925	0.42376	0.40307	0.20359	0.06711	0.06088	0.12256	0.28853	0.28385	0.1125	0.17715	0.3332	0.0836	-0.12107	0.11296	0.23628	0.13839	0.13242	0.31492	0.4793	0.3653	0.32484	0.32332	0.33325	0.41017	0.37095
52	0.24822	0.11482	0.1713	0.18491	0.00041672	-0.03343	0.07255	-0.04654	-0.09503	0.07674	0.22229	0.22812	0.18532	0.24999	0.29757	0.26509	0.2984	0.37636	0.39575	0.37216	0.45455	0.4458	0.42651	0.50731	0.46228	0.43868	0.23647	0.10668	0.09043	0.16653	0.33837	0.32246	0.1344	0.21865	0.37974	0.10298	-0.09824	0.1516	0.26091	0.14063	0.16151	0.35981	0.50643	0.37646	0.33987	0.34165	0.34243	0.40983	0.40514
53	0.14816	0.01268	0.0302	0.04917	-0.11138	-0.16333	-0.0855	-0.18622	-0.21714	-0.05473	0.1018	0.11827	0.08857	0.14533	0.191	0.17654	0.21704	0.28563	0.31062	0.30374	0.38992	0.37346	0.36723	0.46772	0.42116	0.40008	0.23057	0.12091	0.13204	0.21745	0.37302	0.35698	0.19016	0.27386	0.41804	0.14332	-0.02361	0.21749	0.30894	0.20471	0.23757	0.42088	0.57374	0.47877	0.44556	0.44521	0.45871	0.53837	0.54278
54	0.24791	0.12028	0.14349	0.15269	-0.01496	-0.06561	0.02651	-0.07343	-0.1362	0.0223	0.14138	0.15529	0.11929	0.17863	0.22101	0.20023	0.23556	0.30326	0.32358	0.30731	0.39051	0.36901	0.35545	0.45766	0.39603	0.35942	0.17196	0.06353	0.05959	0.14086	0.31746	0.28521	0.11894	0.2064	0.34617	0.05346	-0.08865	0.17211	0.24984	0.14125	0.17414	0.36388	0.53338	0.44758	0.41958	0.41471	0.4016	0.47541	0.4769
55	0.15075	0.01491	0.10841	0.13668	-0.0565	-0.07788	0.05505	-0.05349	-0.13599	0.04237	0.13997	0.12557	0.0764	0.16117	0.20145	0.15644	0.18864	0.27922	0.2918	0.24963	0.34147	0.33548	0.30143	0.39033	0.34112	0.3122	0.11102	-0.00104	-0.01666	0.0626	0.23891	0.19435	0.01679	0.10925	0.24431	-0.06594	-0.20572	0.06139	0.12292	0.00196	0.05101	0.2469	0.40097	0.30561	0.27687	0.27355	0.2594	0.32683	0.34465
56	0.08007	-0.03287	0.07022	0.09989	-0.08142	-0.08708	0.06054	-0.04076	-0.13807	0.03964	0.1095	0.09813	0.04419	0.1413	0.19142	0.14343	0.17553	0.27861	0.29374	0.24772	0.34393	0.34702	0.31413	0.40065	0.34633	0.32	0.11076	-0.00484	-0.02238	0.04328	0.22044	0.17257	0.00261	0.08375	0.2089	-0.09617	-0.22843	0.0353	0.09078	-0.02232	0.01856	0.20628	0.36724	0.28018	0.24775	0.24543	0.23259	0.30033	0.30976
57	0.0832	-0.01295	0.05512	0.06018	-0.10602	-0.11658	0.01364	-0.08976	-0.17678	-0.01079	0.06839	0.07742	0.02278	0.11039	0.1725	0.13275	0.16319	0.26352	0.28523	0.24957	0.34072	0.34549	0.32396	0.4084	0.3451	0.319	0.10513	-0.0173	-0.03298	0.01828	0.19466	0.15321	-0.00632	0.05921	0.18137	-0.10501	-0.24123	0.0123	0.07921	-0.02036	-0.00281	0.17463	0.35072	0.27153	0.23542	0.23284	0.22226	0.2939	0.27899
58	0.05561	-0.02347	0.06496	0.07864	-0.08055	-0.07262	0.07645	-0.01885	-0.12043	0.0478	0.09591	0.1017	0.04077	0.1404	0.20879	0.16236	0.18909	0.30061	0.32353	0.27843	0.3702	0.38427	0.3591	0.43678	0.36895	0.34456	0.12246	-0.00294	-0.02583	0.01939	0.19955	0.14923	-0.00798	0.05593	0.17089	-0.11962	-0.24763	0.00959	0.06604	-0.03502	-0.01572	0.16114	0.33657	0.25838	0.21937	0.21739	0.2024	0.26809	0.255
59	0.05654	-0.0251	0.0741	0.09521	-0.06454	-0.05608	0.10321	0.01499	-0.10687	0.06042	0.0808	0.07555	0.01392	0.11712	0.17536	0.12555	0.15028	0.25913	0.27727	0.22464	0.31684	0.3247	0.29221	0.37839	0.30584	0.27335	0.06077	-0.04743	-0.06842	-0.01459	0.1682	0.10248	-0.04761	0.02586	0.12783	-0.17914	-0.27081	-0.00325	0.02724	-0.07531	-0.03807	0.13865	0.31678	0.25817	0.2257	0.22001	0.19426	0.25951	0.26062
60	0.06028	-0.00845	0.07916	0.07553	-0.08053	-0.0664	0.08962	-0.00789	-0.11348	0.05583	0.10387	0.10673	0.02921	0.12781	0.20143	0.14285	0.15572	0.2714	0.29452	0.23336	0.31528	0.33387	0.29817	0.36738	0.28818	0.25917	0.02764	-0.09401	-0.1263	-0.0811	0.10391	0.02983	-0.11978	-0.05228	0.04381	-0.26255	-0.35331	-0.08789	-0.05804	-0.15975	-0.13547	0.03581	0.21788	0.15908	0.11806	0.1128	0.08296	0.13997	0.12362
61	0.18792	0.13963	0.19582	0.17637	0.04828	0.05577	0.18499	0.10107	-0.01327	0.12994	0.14767	0.16	0.09703	0.18864	0.24973	0.20625	0.22534	0.32423	0.34375	0.29445	0.37603	0.37599	0.34693	0.43702	0.34526	0.29998	0.09099	-0.00383	-0.0268	0.02146	0.20773	0.12724	-0.00341	0.06503	0.14639	-0.15859	-0.21096	0.05526	0.06559	-0.02715	0.00347	0.16609	0.35807	0.32654	0.291	0.28253	0.24445	0.30213	0.29038
62	0.041	-0.03255	0.05133	0.06384	-0.07916	-0.07465	0.07735	0.00113	-0.1366	0.01821	0.01231	0.00238	-0.05655	0.04864	0.09749	0.04983	0.07524	0.17985	0.19437	0.13939	0.23383	0.23492	0.19917	0.29927	0.22195	0.18327	-0.00725	-0.08679	-0.09745	-0.04202	0.13336	0.05143	-0.07839	-0.00481	0.06987	-0.24448	-0.28168	-0.01496	-0.02049	-0.11342	-0.06243	0.10019	0.28605	0.26559	0.23875	0.23035	0.19759	0.26376	0.27496
63	0.03073	-0.07816	-0.00052679	0.01081	-0.15896	-0.1756	-0.03344	-0.12295	-0.24249	-0.07835	-0.03598	-0.04788	-0.10421	-0.00829	0.03706	-0.00953	0.01956	0.11914	0.13238	0.08332	0.17977	0.17723	0.14219	0.24311	0.17717	0.14263	-0.04829	-0.13453	-0.13998	-0.07877	0.09318	0.02484	-0.11635	-0.04047	0.05051	-0.26199	-0.32453	-0.06064	-0.04564	-0.14145	-0.09303	0.07653	0.25972	0.22584	0.20251	0.19485	0.16978	0.24418	0.25658
64	0.07722	-0.05523	-0.00263	-0.01002	-0.19333	-0.23761	-0.10797	-0.20069	-0.32256	-0.16119	-0.0995	-0.11657	-0.17161	-0.0861	-0.05083	-0.0957	-0.06712	0.02244	0.03302	-0.01431	0.08098	0.0702	0.03358	0.14386	0.07964	0.04297	-0.13126	-0.19971	-0.19464	-0.1285	0.03635	-0.03548	-0.16779	-0.08998	-0.00804	-0.32362	-0.36083	-0.09913	-0.09599	-0.18613	-0.13093	0.03373	0.22312	0.20895	0.19406	0.18447	0.15548	0.2358	0.25583
65	0.11023	-0.02891	0.0028	-0.01278	-0.20252	-0.25388	-0.14241	-0.25122	-0.337	-0.17269	-0.05759	-0.06555	-0.11729	-0.04418	-0.00494	-0.04591	-0.01554	0.06828	0.08114	0.04311	0.13469	0.12309	0.09143	0.19456	0.13831	0.10677	-0.0757	-0.16206	-0.15815	-0.08779	0.07601	0.01979	-0.12858	-0.04986	0.05326	-0.25761	-0.33546	-0.07764	-0.04519	-0.14098	-0.09626	0.07501	0.25878	0.22071	0.20014	0.19307	0.17476	0.25638	0.26694
66	0.12325	0.01775	0.04125	0.01083	-0.1607	-0.19932	-0.09335	-0.20565	-0.29006	-0.13571	-0.0296	-0.01876	-0.07381	-0.00436	0.04961	0.01258	0.04006	0.12554	0.14438	0.11227	0.19828	0.19111	0.1684	0.26354	0.19569	0.16204	-0.03943	-0.14372	-0.14826	-0.09356	0.07824	0.02918	-0.11677	-0.05196	0.05659	-0.2346	-0.33375	-0.08137	-0.02877	-0.11821	-0.09982	0.06794	0.26101	0.21383	0.18625	0.18008	0.16198	0.24197	0.2264
67	0.19142	0.11863	0.12153	0.06394	-0.08665	-0.12228	-0.03314	-0.13867	-0.23096	-0.09408	-0.00606	0.01017	-0.0467	0.02022	0.07363	0.03785	0.06227	0.14393	0.16169	0.12736	0.20991	0.19766	0.17361	0.27492	0.19363	0.14995	-0.04791	-0.13614	-0.1411	-0.09121	0.08339	0.01863	-0.11085	-0.04906	0.03931	-0.25517	-0.31461	-0.06088	-0.03239	-0.11523	-0.09572	0.06195	0.26466	0.24209	0.21494	0.20731	0.17752	0.25118	0.23566
68	0.38199	0.32266	0.3077	0.23489	0.08194	0.04257	0.10943	-0.00754	-0.06857	0.07308	0.21263	0.22318	0.165	0.21778	0.25814	0.2169	0.23465	0.29957	0.31102	0.26946	0.33686	0.31049	0.27465	0.36758	0.28289	0.22841	0.01728	-0.08129	-0.10569	-0.02664	0.16439	0.08057	-0.07333	0.01936	0.12062	-0.21262	-0.27286	0.00512	0.02727	-0.08176	-0.04428	0.13138	0.31748	0.27367	0.23797	0.22673	0.18082	0.23083	0.21554
69	0.48776	0.40321	0.35627	0.28834	0.12826	0.06034	0.11316	-0.01278	-0.07743	0.04561	0.18705	0.21655	0.17319	0.19607	0.23204	0.21071	0.23215	0.26733	0.28225	0.26908	0.32474	0.28018	0.2655	0.36509	0.27324	0.20637	-0.00774	-0.11972	-0.14287	-0.06595	0.13874	0.09596	-0.06389	0.02154	0.16512	-0.12689	-0.24873	0.02423	0.11208	0.0082	0.00936	0.19874	0.40413	0.33549	0.31421	0.30262	0.25399	0.32487	0.29214
70	0.43008	0.37229	0.32883	0.24954	0.1122	0.06425	0.1132	-0.00732	-0.07297	0.03531	0.15553	0.20062	0.15385	0.18337	0.23561	0.2173	0.23976	0.28615	0.30552	0.29697	0.3563	0.3216	0.31504	0.41172	0.3129	0.24637	0.02472	-0.08618	-0.10934	-0.06196	0.13898	0.10011	-0.03948	0.0186	0.14513	-0.11881	-0.23246	0.02147	0.10631	0.02128	0.00036698	0.17008	0.38601	0.33408	0.3073	0.29782	0.25553	0.32758	0.27821
71	0.36148	0.33649	0.27886	0.17585	0.06125	0.02806	0.0557	-0.06361	-0.10776	-0.00751	0.13932	0.18593	0.12783	0.16182	0.2254	0.19789	0.21484	0.27504	0.29507	0.27407	0.33444	0.31141	0.29422	0.38327	0.28369	0.22359	-0.00152	-0.10476	-0.12622	-0.08476	0.10273	0.03534	-0.08921	-0.03642	0.05466	-0.22171	-0.28795	-0.04142	0.0045	-0.07353	-0.0865	0.06334	0.27549	0.25179	0.21474	0.2051	0.1646	0.22413	0.17223
72	0.32624	0.28335	0.19317	0.07526	-0.05754	-0.11533	-0.10846	-0.25262	-0.27866	-0.18103	0.01494	0.05844	0.00696	0.0217	0.07862	0.05616	0.07549	0.12048	0.14334	0.13708	0.1941	0.16827	0.1609	0.25223	0.16848	0.12199	-0.09162	-0.20205	-0.20251	-0.16195	0.00798	-0.0349	-0.16275	-0.12078	-0.01642	-0.27431	-0.36769	-0.13798	-0.06161	-0.12888	-0.15993	-0.01463	0.20485	0.18246	0.15093	0.1443	0.11958	0.19624	0.13436
73	0.29	0.24024	0.16646	0.06346	-0.06658	-0.11513	-0.09716	-0.23837	-0.25398	-0.15291	0.04274	0.10196	0.04797	0.06187	0.13591	0.11922	0.13557	0.18613	0.21906	0.22161	0.27196	0.25962	0.266	0.33858	0.25566	0.21987	-0.0115	-0.15141	-0.168	-0.14208	0.03128	0.00795	-0.12705	-0.09779	0.02327	-0.20445	-0.34865	-0.13017	-0.02162	-0.08745	-0.14359	0.00254	0.21633	0.16789	0.12731	0.12012	0.10238	0.17574	0.08572
74	0.33765	0.31603	0.24103	0.12299	0.01474	-0.01594	-0.00876	-0.14541	-0.15932	-0.07844	0.10314	0.17114	0.10928	0.12238	0.20526	0.18397	0.19308	0.247	0.27966	0.27523	0.31741	0.31122	0.31264	0.37339	0.27441	0.22871	-0.02347	-0.15818	-0.18949	-0.18123	0.00075851	-0.03893	-0.15315	-0.13411	-0.0318	-0.24884	-0.36152	-0.14716	-0.05569	-0.1155	-0.18016	-0.04395	0.17859	0.14662	0.10665	0.09862	0.06551	0.13129	0.03986
75	0.30867	0.29786	0.17821	0.04699	-0.03912	-0.0866	-0.12213	-0.25725	-0.24372	-0.18364	0.0377	0.12003	0.06911	0.05871	0.14198	0.14001	0.15238	0.18671	0.22915	0.2496	0.28887	0.27379	0.29402	0.36992	0.27549	0.23445	0.00365	-0.11998	-0.12496	-0.12079	0.03846	-0.00071344	-0.09759	-0.0924	-0.0105	-0.21537	-0.30654	-0.1132	-0.03161	-0.07493	-0.14481	-0.03048	0.1915	0.18552	0.13806	0.12983	0.1112	0.17292	0.07048
76	0.32442	0.28724	0.16908	0.04121	-0.06769	-0.12717	-0.15673	-0.31023	-0.2969	-0.23355	-0.00232	0.07473	0.03013	0.00989	0.08168	0.08135	0.09417	0.11178	0.15152	0.18264	0.20735	0.18641	0.21928	0.28527	0.19503	0.16326	-0.06191	-0.21245	-0.21793	-0.21174	-0.05087	-0.04563	-0.15517	-0.15769	-0.03395	-0.1975	-0.36115	-0.17974	-0.037	-0.0757	-0.17802	-0.05399	0.17323	0.14148	0.10275	0.09478	0.08396	0.16343	0.03902
77	0.33183	0.30507	0.19836	0.0681	-0.03238	-0.07782	-0.10108	-0.24923	-0.24245	-0.18953	0.01675	0.10357	0.05375	0.03661	0.11868	0.11762	0.12598	0.14888	0.19171	0.22191	0.23988	0.23036	0.26872	0.3176	0.21596	0.1845	-0.05576	-0.20426	-0.2274	-0.25313	-0.08548	-0.07535	-0.16686	-0.18871	-0.07022	-0.20488	-0.36733	-0.19884	-0.05328	-0.08491	-0.20445	-0.08687	0.1471	0.11526	0.07869	0.07168	0.05208	0.13044	0.00224
78	0.31937	0.31826	0.18787	0.04549	-0.02275	-0.06449	-0.11938	-0.25546	-0.22956	-0.20242	0.01201	0.11449	0.06625	0.03648	0.12724	0.13758	0.14196	0.15774	0.21134	0.25269	0.2636	0.25965	0.31017	0.36014	0.24835	0.22123	-0.0139	-0.14032	-0.14868	-0.19428	-0.04531	-0.05566	-0.11258	-0.15041	-0.07282	-0.20008	-0.30662	-0.15494	-0.04677	-0.0647	-0.17972	-0.08703	0.14728	0.15066	0.10638	0.0985	0.08022	0.14623	0.01965
79	0.34689	0.33601	0.19446	0.05151	-0.0215	-0.07301	-0.1409	-0.28913	-0.24	-0.21213	0.04413	0.14411	0.10025	0.05576	0.13934	0.15299	0.15535	0.15424	0.20789	0.26025	0.25553	0.24345	0.30347	0.3462	0.24533	0.22845	-0.0053	-0.16085	-0.17679	-0.21082	-0.06318	-0.05679	-0.12666	-0.16531	-0.06733	-0.17617	-0.32166	-0.18001	-0.04218	-0.06056	-0.19348	-0.09921	0.12739	0.11855	0.07169	0.06197	0.04766	0.11078	-0.0348
80	0.34848	0.32507	0.18958	0.05353	-0.02727	-0.0825	-0.13938	-0.288	-0.24748	-0.21936	0.02063	0.12754	0.08735	0.0395	0.12331	0.14361	0.1457	0.13829	0.19374	0.25571	0.24113	0.22875	0.30477	0.33523	0.22788	0.21677	0.00282	-0.1539	-0.17798	-0.23492	-0.08682	-0.04145	-0.10641	-0.16334	-0.04237	-0.10322	-0.29719	-0.17636	0.00080234	-0.0076	-0.16891	-0.07409	0.15452	0.1259	0.08329	0.07352	0.0636	0.13498	-0.02885
81	0.32834	0.32401	0.19218	0.04352	-0.02466	-0.06354	-0.12505	-0.27063	-0.2314	-0.2207	-0.00211	0.10837	0.06259	0.01914	0.10917	0.1246	0.12215	0.12033	0.17627	0.23197	0.21185	0.2131	0.28909	0.30262	0.18378	0.1732	-0.0489	-0.17956	-0.20632	-0.30134	-0.15898	-0.12173	-0.15706	-0.23381	-0.13782	-0.1846	-0.33773	-0.23027	-0.07533	-0.07442	-0.23982	-0.15963	0.08068	0.07437	0.03673	0.03063	0.0129	0.08582	-0.06511
82	0.34946	0.35684	0.2057	0.04989	0.0024	-0.03833	-0.12763	-0.26892	-0.20553	-0.21486	0.03025	0.14805	0.10556	0.04532	0.13512	0.15958	0.15182	0.13376	0.19667	0.26572	0.22681	0.2291	0.32163	0.32584	0.20103	0.20659	-0.01157	-0.1267	-0.15053	-0.2679	-0.14264	-0.11207	-0.1215	-0.21319	-0.1411	-0.17014	-0.29294	-0.20563	-0.06905	-0.05986	-0.22752	-0.16571	0.06992	0.08603	0.04349	0.03578	0.01794	0.07948	-0.07247
83	0.40305	0.39368	0.23995	0.08732	0.02738	-0.02372	-0.11333	-0.26639	-0.19706	-0.20292	0.05961	0.17266	0.13735	0.06939	0.14709	0.17331	0.1691	0.13729	0.19067	0.268	0.22084	0.20697	0.30125	0.3007	0.19176	0.19201	0.00062906	-0.1223	-0.16843	-0.29709	-0.16253	-0.08412	-0.11094	-0.21619	-0.10296	-0.08737	-0.27956	-0.21384	-0.0239	-0.01208	-0.21397	-0.14645	0.08542	0.07654	0.03967	0.03322	0.01791	0.08421	-0.08604
84	0.37044	0.35986	0.21216	0.06378	0.00432	-0.04436	-0.12404	-0.2707	-0.21012	-0.21614	0.02345	0.14724	0.11092	0.04342	0.12936	0.16181	0.1543	0.12477	0.18532	0.26683	0.21496	0.20815	0.31551	0.30496	0.18531	0.18919	0.01746	-0.1045	-0.1371	-0.27939	-0.15932	-0.07598	-0.08767	-0.20139	-0.09419	-0.06009	-0.253	-0.20064	-0.00654	0.01498	-0.19406	-0.13281	0.09907	0.08439	0.04676	0.03913	0.02692	0.09518	-0.08343
85	0.44691	0.44586	0.28921	0.13777	0.09592	0.05005	-0.04784	-0.18863	-0.10538	-0.12864	0.12333	0.25741	0.22268	0.13949	0.22726	0.26875	0.25193	0.20748	0.27357	0.36576	0.28764	0.2837	0.40803	0.37019	0.24687	0.26421	0.12809	0.02632	-0.01585	-0.20144	-0.10447	-0.01502	-0.00506	-0.14086	-0.04802	0.0224	-0.15837	-0.14012	0.04877	0.07626	-0.14877	-0.10501	0.1183	0.10978	0.07151	0.06461	0.04422	0.09913	-0.08015
86	0.47465	0.45992	0.29928	0.14898	0.09673	0.04108	-0.06016	-0.21257	-0.12414	-0.14356	0.13275	0.25662	0.2273	0.13977	0.21494	0.25377	0.242	0.18929	0.24488	0.33888	0.26156	0.24406	0.35786	0.32553	0.22233	0.23403	0.11392	0.01518	-0.02678	-0.21794	-0.12195	-0.00202	-0.00501	-0.14973	-0.02989	0.06906	-0.1592	-0.15894	0.06501	0.09386	-0.15215	-0.10444	0.11164	0.08838	0.0541	0.04885	0.03316	0.08973	-0.09919
87	0.43754	0.40521	0.25329	0.11991	0.0539	-0.01072	-0.09341	-0.24347	-0.16308	-0.15924	0.11808	0.24584	0.21474	0.12817	0.21011	0.25287	0.23937	0.19267	0.25725	0.35069	0.2782	0.26228	0.37833	0.35369	0.24677	0.26267	0.13734	-0.00195	-0.03472	-0.16482	-0.06999	0.04268	0.02135	-0.09387	0.04129	0.12825	-0.13784	-0.12229	0.12049	0.14533	-0.0923	-0.03002	0.16873	0.11301	0.06972	0.057	0.04978	0.10264	-0.10822
88	0.49021	0.44882	0.29041	0.16456	0.10003	0.02492	-0.06568	-0.21527	-0.12207	-0.11558	0.18488	0.3097	0.28269	0.18557	0.2602	0.3063	0.29078	0.23252	0.29604	0.39298	0.31149	0.28639	0.39923	0.37584	0.27661	0.29237	0.19204	0.05788	0.03162	-0.08163	-0.00262	0.11916	0.09186	-0.02021	0.12481	0.22967	-0.06729	-0.06563	0.19243	0.21406	-0.03107	0.03269	0.21175	0.14216	0.09449	0.07931	0.07252	0.11206	-0.10858
89	0.48932	0.45765	0.3009	0.16887	0.10503	0.0371	-0.05449	-0.20669	-0.11348	-0.1048	0.19888	0.31544	0.28517	0.1972	0.27135	0.30879	0.29701	0.24776	0.3074	0.39533	0.32642	0.30289	0.4037	0.39172	0.29633	0.31022	0.18071	0.0441	-0.00927	-0.11986	-0.00935	0.09342	0.03362	-0.06469	0.08241	0.13302	-0.15135	-0.107	0.12895	0.12904	-0.09604	-0.01841	0.17392	0.11769	0.06965	0.05752	0.0415	0.08316	-0.1183
90	0.4062	0.36824	0.21803	0.08494	0.00611	-0.06284	-0.13835	-0.29439	-0.22885	-0.21309	0.0599	0.17245	0.14266	0.06886	0.14204	0.17518	0.1725	0.13473	0.18977	0.27276	0.22567	0.20053	0.29604	0.304	0.20292	0.2023	0.04056	-0.10941	-0.14765	-0.22748	-0.09906	0.00277	-0.0528	-0.13836	0.0129	0.04477	-0.22554	-0.16001	0.07794	0.08772	-0.12501	-0.04119	0.1716	0.1215	0.08043	0.06747	0.06491	0.13185	-0.06964
91	0.41107	0.35211	0.20612	0.09047	0.00169	-0.07946	-0.14525	-0.29954	-0.23425	-0.20383	0.07772	0.19134	0.16424	0.08506	0.15688	0.19533	0.19096	0.14915	0.20763	0.29348	0.24281	0.21355	0.31036	0.31879	0.22098	0.22276	0.08134	-0.07806	-0.10381	-0.15132	-0.0372	0.075	0.0087	-0.06042	0.10934	0.15806	-0.15967	-0.10026	0.16627	0.17668	-0.03948	0.05261	0.24367	0.16156	0.11532	0.09592	0.10391	0.16603	-0.06062
92	0.4712	0.40853	0.25893	0.14559	0.05586	-0.02945	-0.10232	-0.26024	-0.18399	-0.15041	0.14984	0.25281	0.22837	0.14621	0.20759	0.24178	0.23872	0.19153	0.24273	0.32282	0.27304	0.23483	0.31569	0.3303	0.2453	0.24002	0.10218	-0.04578	-0.08395	-0.10106	0.01689	0.13191	0.03197	-0.01867	0.16949	0.20394	-0.14928	-0.07256	0.20262	0.19453	-0.0188	0.08675	0.26925	0.17752	0.12926	0.11126	0.11478	0.16791	-0.0576
93	0.40733	0.35457	0.21953	0.0884	-0.01772	-0.08554	-0.14682	-0.3213	-0.25864	-0.21585	0.07682	0.15728	0.12327	0.07031	0.12975	0.13753	0.14361	0.12576	0.16228	0.21432	0.19588	0.16997	0.21831	0.23834	0.17238	0.16439	-0.03034	-0.19531	-0.26086	-0.26642	-0.12145	-0.04109	-0.181	-0.2067	-0.02083	-0.06746	-0.3803	-0.25276	-0.00638	-0.03536	-0.21839	-0.09704	0.11132	0.03705	0.00091801	-0.00928	-0.01523	0.06251	-0.12464
94	0.31176	0.24847	0.14002	0.01854	-0.10455	-0.16401	-0.19642	-0.37133	-0.3219	-0.25808	0.02352	0.10273	0.0589	0.02207	0.09482	0.09501	0.09902	0.10402	0.14638	0.18736	0.17862	0.17184	0.21864	0.22766	0.1629	0.16973	-0.03754	-0.22248	-0.2779	-0.29251	-0.15382	-0.08414	-0.22223	-0.24536	-0.0644	-0.12138	-0.43886	-0.30937	-0.06507	-0.09788	-0.27091	-0.14361	0.05436	-0.04432	-0.08452	-0.09634	-0.09817	-0.01913	-0.21087
95	0.46722	0.3852	0.27232	0.16861	0.04308	-0.03206	-0.06713	-0.23816	-0.18425	-0.11785	0.17076	0.24938	0.21619	0.16636	0.22546	0.23477	0.24132	0.22694	0.26442	0.31421	0.29948	0.2717	0.31739	0.33588	0.27699	0.26731	0.08556	-0.07547	-0.12997	-0.12855	0.01207	0.11019	-0.05067	-0.06227	0.15275	0.11771	-0.26413	-0.13682	0.14438	0.09769	-0.08553	0.05893	0.23838	0.09975	0.0606	0.0509	0.04772	0.1162	-0.0851
96	0.57095	0.48578	0.3734	0.25301	0.10781	0.03484	-0.00353	-0.19792	-0.15397	-0.08989	0.19615	0.24141	0.21043	0.17399	0.20466	0.18891	0.20693	0.19422	0.20073	0.22497	0.2296	0.1868	0.18766	0.21508	0.18228	0.14502	-0.07022	-0.21091	-0.30646	-0.2835	-0.10841	-0.01751	-0.24376	-0.21751	0.03415	-0.06104	-0.45788	-0.27547	0.01539	-0.06845	-0.23711	-0.05749	0.14757	0.00765	-0.00199	-0.00249	-0.03448	0.06446	-0.09236
97	0.29194	0.21446	0.14232	0.02412	-0.13386	-0.1788	-0.1817	-0.37389	-0.33295	-0.23454	0.05331	0.09545	0.04142	0.03984	0.10342	0.07152	0.08412	0.12374	0.14732	0.14945	0.17619	0.17901	0.17875	0.1939	0.1642	0.1692	-0.06407	-0.24419	-0.30588	-0.29058	-0.14754	-0.11302	-0.31367	-0.29228	-0.10557	-0.26598	-0.58039	-0.39546	-0.18063	-0.26072	-0.37831	-0.21849	-0.03472	-0.15849	-0.19997	-0.20871	-0.21467	-0.1339	-0.29359
98	0.26389	0.1696	0.094	-0.0007903	-0.15356	-0.21489	-0.21456	-0.39097	-0.3546	-0.25575	0.01945	0.07984	0.03449	0.01781	0.08558	0.07519	0.08561	0.10932	0.14613	0.17037	0.18404	0.17889	0.2062	0.22728	0.17886	0.18475	-0.0195	-0.20011	-0.23839	-0.22069	-0.08577	-0.02508	-0.19632	-0.18528	0.00984	-0.09517	-0.43692	-0.2792	-0.03607	-0.09641	-0.23001	-0.0756	0.09775	-0.04324	-0.08775	-0.10063	-0.08991	-0.01056	-0.19343
99	0.40507	0.29854	0.22692	0.14148	-0.01813	-0.08336	-0.08513	-0.2651	-0.22076	-0.11618	0.17024	0.21701	0.17699	0.15988	0.21236	0.19742	0.21189	0.22946	0.25523	0.27275	0.29039	0.27355	0.28382	0.30943	0.278	0.27256	0.07673	-0.08189	-0.12889	-0.09322	0.0458	0.11367	-0.09225	-0.05998	0.15952	0.03714	-0.34409	-0.17153	0.08374	-0.00839	-0.12947	0.04736	0.20158	0.02449	-0.0194	-0.02498	-0.02063	0.04679	-0.1206
100	0.44861	0.34455	0.28986	0.21043	0.04325	-0.01372	0.00232	-0.17325	-0.14163	-0.02129	0.25044	0.28625	0.24135	0.24171	0.29272	0.26769	0.28576	0.31791	0.33829	0.34037	0.37483	0.35742	0.35124	0.38927	0.358	0.34068	0.12526	-0.02943	-0.08411	-0.03503	0.1261	0.16562	-0.05949	-0.00562	0.20637	0.01077	-0.32586	-0.11364	0.09948	-0.01977	-0.09998	0.09114	0.24887	0.07802	0.03028	0.03049	0.02213	0.07918	-0.04189
101	0.3859	0.26986	0.22997	0.15857	-0.01964	-0.07878	-0.04424	-0.21897	-0.21052	-0.08619	0.15984	0.19809	0.15107	0.15534	0.21005	0.18539	0.20274	0.23841	0.26131	0.26492	0.29945	0.28475	0.28555	0.32349	0.28083	0.26332	0.04089	-0.12483	-0.17521	-0.13619	0.03	0.07552	-0.12843	-0.08488	0.12745	-0.04118	-0.37351	-0.17145	0.0548	-0.04462	-0.13707	0.0518	0.22075	0.05198	0.01642	0.0128	0.0063	0.08289	-0.04066
102	0.4807	0.34975	0.3018	0.23944	0.06063	-0.01198	0.01447	-0.16053	-0.149	-0.03201	0.21832	0.26015	0.22148	0.21013	0.25602	0.23995	0.25687	0.27379	0.29516	0.30947	0.33229	0.30573	0.31271	0.3486	0.30661	0.28346	0.07568	-0.08308	-0.1353	-0.09383	0.07098	0.14187	-0.0617	-0.01875	0.21781	0.09359	-0.2835	-0.09885	0.16802	0.07242	-0.04084	0.15519	0.31529	0.11844	0.09309	0.0899	0.08365	0.16512	0.03227
103	0.59811	0.45624	0.42345	0.37137	0.18174	0.11171	0.14555	-0.03143	-0.0199	0.10815	0.36075	0.38415	0.3454	0.34267	0.37657	0.34952	0.36909	0.39019	0.40142	0.4002	0.4319	0.40153	0.38721	0.42611	0.39815	0.36805	0.15704	0.01193	-0.05029	0.0098	0.18256	0.24108	0.00779	0.0761	0.32285	0.15482	-0.2262	-0.01595	0.23729	0.1042	0.02214	0.24104	0.38417	0.16097	0.13593	0.14321	0.12457	0.1908	0.10525
104	0.4817	0.32204	0.30835	0.26422	0.05328	-0.02036	0.03931	-0.13686	-0.16073	-0.02482	0.1917	0.20718	0.16447	0.17113	0.20231	0.16935	0.18876	0.21655	0.22529	0.21663	0.25504	0.22425	0.20677	0.25517	0.21458	0.17785	-0.04593	-0.19687	-0.25418	-0.18952	-0.00332	0.03947	-0.18067	-0.10518	0.1324	-0.05779	-0.39444	-0.16526	0.07084	-0.05111	-0.11525	0.10841	0.27324	0.07699	0.0683	0.06082	0.03537	0.12761	0.04983
105	0.47037	0.31285	0.27625	0.24971	0.06462	-0.02632	0.02211	-0.13079	-0.15248	-0.02615	0.18127	0.22775	0.19683	0.1838	0.22533	0.22213	0.2409	0.25066	0.2772	0.29975	0.32492	0.286	0.30399	0.3627	0.29969	0.26418	0.06645	-0.08875	-0.12095	-0.05821	0.11889	0.18365	0.00168	0.06164	0.29678	0.16455	-0.17681	0.02207	0.28152	0.19757	0.11075	0.31622	0.48297	0.29642	0.28566	0.26944	0.26767	0.37115	0.25628
106	0.35552	0.21762	0.17146	0.13193	-0.04114	-0.12543	-0.08055	-0.22954	-0.25244	-0.13359	0.06586	0.1252	0.09254	0.08183	0.13587	0.13832	0.15749	0.17292	0.20716	0.23746	0.26402	0.23246	0.26402	0.32414	0.25102	0.22175	0.0232	-0.1395	-0.16046	-0.11575	0.0553	0.11856	-0.04161	-0.00298	0.212	0.08862	-0.22924	-0.04133	0.20533	0.14182	0.0426	0.22764	0.41052	0.25442	0.23504	0.21762	0.22438	0.32979	0.19629
107	0.44577	0.31352	0.25322	0.20923	0.04535	-0.04368	-0.00953	-0.15727	-0.17774	-0.07262	0.12393	0.19746	0.1698	0.14575	0.20115	0.21471	0.2326	0.23394	0.27127	0.31644	0.33115	0.2926	0.33884	0.3958	0.31376	0.27912	0.08614	-0.07653	-0.09958	-0.07092	0.10174	0.18587	0.03965	0.06149	0.28531	0.20497	-0.13255	0.03397	0.30682	0.25924	0.13093	0.30917	0.49689	0.33592	0.31965	0.30121	0.30752	0.41413	0.26017
108	0.53157	0.41689	0.34386	0.28208	0.12855	0.04474	0.06694	-0.08442	-0.10078	-0.01134	0.18369	0.26615	0.2382	0.20862	0.26694	0.28319	0.30019	0.29574	0.33252	0.38427	0.39238	0.35215	0.40484	0.45634	0.36925	0.3294	0.13125	-0.02807	-0.06074	-0.05828	0.11932	0.21465	0.07672	0.07689	0.30026	0.24214	-0.09869	0.0545	0.33445	0.29424	0.14013	0.30867	0.50897	0.35553	0.33902	0.32582	0.32325	0.4253	0.26428
109	0.50067	0.38383	0.3273	0.27213	0.11165	0.03364	0.07287	-0.0765	-0.1102	-0.01425	0.15593	0.23444	0.20435	0.18651	0.24597	0.25756	0.27685	0.28206	0.31712	0.36258	0.37898	0.34218	0.39091	0.44559	0.35591	0.31335	0.10723	-0.05181	-0.08457	-0.08692	0.0967	0.18515	0.04776	0.0488	0.26833	0.19596	-0.13075	0.03163	0.30219	0.25954	0.1142	0.28702	0.49319	0.34152	0.32902	0.31598	0.30953	0.41645	0.26814
110	0.51999	0.39731	0.34726	0.30198	0.1372	0.05612	0.10412	-0.03857	-0.08504	0.01812	0.17272	0.24437	0.216	0.20455	0.25847	0.26848	0.29095	0.29905	0.33101	0.37098	0.39672	0.35449	0.39557	0.46457	0.37324	0.32246	0.11372	-0.03968	-0.0693	-0.05281	0.14102	0.2151	0.06912	0.0884	0.30643	0.19913	-0.108	0.07947	0.33187	0.27752	0.15691	0.3408	0.54995	0.4044	0.39478	0.38078	0.3697	0.47984	0.35227
111	0.35389	0.2502	0.19089	0.12982	-0.02167	-0.09269	-0.05525	-0.19827	-0.22497	-0.12405	0.0564	0.13414	0.09818	0.0889	0.15791	0.16607	0.18435	0.20406	0.24519	0.28355	0.30848	0.28428	0.33006	0.38763	0.29932	0.26976	0.06083	-0.1044	-0.12629	-0.11781	0.05616	0.11791	-0.0181	-0.01086	0.18165	0.07082	-0.2175	-0.04189	0.18819	0.14141	0.02032	0.18338	0.38839	0.2629	0.23561	0.22275	0.22348	0.32153	0.17902
112	0.2989	0.20559	0.1447	0.07462	-0.07173	-0.13639	-0.10025	-0.24439	-0.27574	-0.18499	-0.02044	0.06401	0.02705	0.01792	0.0918	0.10162	0.11876	0.13878	0.18202	0.22409	0.24518	0.22526	0.27894	0.33069	0.23469	0.20605	-0.00379	-0.16839	-0.18969	-0.20377	-0.0322	0.03477	-0.08303	-0.09438	0.09003	0.0009355	-0.27824	-0.11693	0.11503	0.08225	-0.05494	0.09739	0.31376	0.19992	0.17563	0.16257	0.16185	0.26485	0.1146
113	0.35743	0.2541	0.2065	0.14778	-0.00868	-0.07626	-0.02289	-0.16198	-0.2227	-0.12836	-0.00226	0.07266	0.04006	0.0398	0.10194	0.1092	0.13265	0.15277	0.18682	0.22369	0.25636	0.22457	0.26863	0.33905	0.23935	0.19184	-0.02085	-0.17014	-0.19117	-0.19587	-0.00695	0.05405	-0.06968	-0.06814	0.12144	0.00763	-0.25472	-0.07037	0.15263	0.1113	-0.00867	0.15776	0.38554	0.27605	0.26434	0.25072	0.23957	0.35379	0.22871
114	0.30887	0.22533	0.17134	0.10032	-0.04263	-0.10064	-0.05479	-0.19011	-0.24204	-0.15155	-0.0195	0.05915	0.02107	0.02494	0.09645	0.10149	0.12258	0.15198	0.19043	0.22309	0.25825	0.23681	0.27992	0.34724	0.24657	0.20652	-0.01014	-0.15973	-0.17803	-0.18817	-0.00609	0.03823	-0.07852	-0.08188	0.08531	-0.04389	-0.27662	-0.09172	0.10325	0.06253	-0.0505	0.10371	0.3324	0.24305	0.22114	0.21037	0.19997	0.30372	0.18136
115	0.27402	0.20416	0.14337	0.06292	-0.06784	-0.11892	-0.08093	-0.21537	-0.26084	-0.18261	-0.05462	0.03526	-0.004	-0.00406	0.07579	0.08508	0.1029	0.13107	0.17513	0.21417	0.2409	0.22697	0.28158	0.33723	0.23027	0.19678	-0.01695	-0.16765	-0.18629	-0.22069	-0.04704	0.0041	-0.09462	-0.1187	0.03899	-0.06252	-0.29289	-0.12824	0.07012	0.0429	-0.08912	0.05079	0.28435	0.20251	0.17766	0.16755	0.15894	0.26071	0.12455
116	0.26207	0.19003	0.15084	0.08095	-0.05688	-0.09984	-0.04051	-0.17067	-0.2364	-0.14959	-0.05293	0.02791	-0.0141	4.6963e-05	0.07781	0.07945	0.09882	0.13735	0.17686	0.20442	0.24002	0.22767	0.27169	0.33184	0.2242	0.18455	-0.03532	-0.18016	-0.20312	-0.2337	-0.05139	-0.01069	-0.11577	-0.13108	0.02539	-0.09773	-0.316	-0.13566	0.05044	0.01453	-0.10346	0.04533	0.28147	0.19851	0.17794	0.16854	0.15294	0.25663	0.13746
117	0.22929	0.16083	0.12824	0.05692	-0.08199	-0.12056	-0.05491	-0.18245	-0.2567	-0.16619	-0.07877	-0.00629	-0.05242	-0.03003	0.04632	0.04065	0.05988	0.10646	0.14292	0.15951	0.2027	0.19224	0.22505	0.29135	0.18436	0.14194	-0.08182	-0.21977	-0.24086	-0.26189	-0.07725	-0.05482	-0.16198	-0.16761	-0.02325	-0.17421	-0.36425	-0.16945	-0.00866	-0.05117	-0.15038	-0.00046923	0.23719	0.16814	0.14772	0.13887	0.11892	0.22094	0.11757
118	0.188	0.1372	0.08227	-0.00883	-0.1306	-0.16676	-0.12526	-0.2547	-0.30865	-0.23505	-0.12869	-0.04312	-0.09064	-0.0788	0.00678	0.00691	0.02191	0.06425	0.10832	0.13317	0.16654	0.1636	0.2082	0.26426	0.15261	0.11991	-0.09981	-0.23876	-0.25488	-0.29389	-0.12291	-0.09819	-0.18608	-0.21064	-0.08169	-0.20944	-0.38915	-0.21526	-0.05775	-0.08594	-0.20097	-0.07013	0.17099	0.11829	0.09182	0.08382	0.06913	0.16751	0.04905
119	0.16401	0.1186	0.06338	-0.02653	-0.14082	-0.17294	-0.13098	-0.25547	-0.31309	-0.24789	-0.16154	-0.06863	-0.1131	-0.10166	-0.01378	-0.00816	0.00709	0.04692	0.09351	0.12456	0.15393	0.15259	0.20659	0.25901	0.14186	0.1099	-0.10142	-0.23566	-0.25072	-0.30575	-0.13923	-0.10651	-0.18238	-0.21962	-0.09388	-0.20204	-0.38225	-0.22024	-0.05788	-0.07723	-0.20332	-0.07913	0.16675	0.11648	0.09107	0.08307	0.06944	0.17022	0.04597
120	0.11189	0.06649	0.03016	-0.04792	-0.16488	-0.18945	-0.12719	-0.24283	-0.31951	-0.24394	-0.187	-0.10398	-0.15175	-0.12449	-0.03737	-0.03952	-0.02283	0.03033	0.07405	0.09167	0.13262	0.13498	0.17669	0.23663	0.12069	0.08619	-0.12751	-0.2554	-0.2698	-0.31407	-0.14349	-0.1281	-0.20986	-0.23467	-0.11745	-0.25559	-0.414	-0.23424	-0.09482	-0.12299	-0.22716	-0.09702	0.14803	0.10335	0.07893	0.07121	0.05404	0.15437	0.04837
121	0.07537	0.0436	-0.00060587	-0.08757	-0.19181	-0.21147	-0.15878	-0.26921	-0.33824	-0.26695	-0.20379	-0.11813	-0.17042	-0.14127	-0.04688	-0.05053	-0.03656	0.024	0.07214	0.08466	0.12769	0.13893	0.17766	0.23666	0.12019	0.09286	-0.11936	-0.2423	-0.25132	-0.29467	-0.1334	-0.13507	-0.20906	-0.23392	-0.1382	-0.28933	-0.41781	-0.23812	-0.1254	-0.15222	-0.2453	-0.12562	0.11664	0.09027	0.05944	0.05266	0.03741	0.13051	0.02947
122	0.06883	0.04853	-0.01406	-0.11706	-0.20867	-0.22756	-0.19582	-0.30937	-0.36384	-0.31342	-0.24299	-0.14456	-0.19473	-0.17923	-0.0814	-0.07709	-0.06682	-0.01826	0.03503	0.05955	0.0883	0.10127	0.15526	0.2034	0.07924	0.05536	-0.14828	-0.26727	-0.27455	-0.34103	-0.18991	-0.17974	-0.23368	-0.27976	-0.19076	-0.30729	-0.43574	-0.27918	-0.15765	-0.16974	-0.28527	-0.18059	0.06847	0.05142	0.02035	0.01402	0.0002607	0.09417	-0.0217
123	0.03688	0.01587	-0.04068	-0.1354	-0.22513	-0.24169	-0.20064	-0.30664	-0.37569	-0.32856	-0.29085	-0.19218	-0.23549	-0.2138	-0.12046	-0.11204	-0.09623	-0.04798	0.00239	0.03079	0.06471	0.07388	0.13123	0.18623	0.06172	0.0336	-0.16	-0.27129	-0.27543	-0.34693	-0.1961	-0.18032	-0.23086	-0.28065	-0.19082	-0.30251	-0.43104	-0.27572	-0.15224	-0.16089	-0.27745	-0.17267	0.08136	0.06552	0.03806	0.03166	0.01901	0.1187	0.0056
124	0.00464	-0.01059	-0.05886	-0.14933	-0.23442	-0.24424	-0.19483	-0.29166	-0.37492	-0.3268	-0.31711	-0.22586	-0.26898	-0.23456	-0.14394	-0.13986	-0.12053	-0.06239	-0.01564	0.00311	0.04926	0.06	0.10656	0.17237	0.05067	0.01986	-0.16992	-0.2681	-0.26852	-0.33173	-0.18119	-0.18163	-0.23351	-0.27474	-0.19815	-0.33462	-0.43581	-0.26812	-0.17078	-0.18446	-0.28103	-0.17595	0.07797	0.07543	0.04888	0.04346	0.02882	0.1278	0.03216
125	-0.01017	-0.01132	-0.06745	-0.17222	-0.2454	-0.24787	-0.2107	-0.30773	-0.37604	-0.33911	-0.31585	-0.21895	-0.27247	-0.24628	-0.14635	-0.14623	-0.13895	-0.08222	-0.02862	-0.01533	0.01552	0.03678	0.08472	0.13344	0.00358	-0.02175	-0.21225	-0.30658	-0.31252	-0.38714	-0.24435	-0.25345	-0.29243	-0.34177	-0.28118	-0.40855	-0.4914	-0.33354	-0.24885	-0.25866	-0.36064	-0.26726	-0.01372	-0.00502	-0.03528	-0.04009	-0.05948	0.03139	-0.06797
126	0.08393	0.08338	0.02433	-0.08339	-0.15642	-0.15839	-0.12652	-0.2286	-0.29182	-0.26423	-0.2446	-0.14283	-0.1904	-0.17158	-0.0769	-0.07107	-0.06263	-0.0181	0.03157	0.05523	0.07751	0.09002	0.1464	0.1906	0.05777	0.02423	-0.1633	-0.25493	-0.26907	-0.358	-0.21025	-0.20147	-0.23777	-0.29747	-0.22398	-0.32672	-0.42955	-0.28168	-0.17515	-0.18091	-0.30235	-0.20842	0.05117	0.0512	0.02494	0.02023	-0.00328	0.09025	-0.01824
127	0.27364	0.26544	0.19899	0.08518	0.00378	-0.00646	0.01594	-0.09942	-0.1491	-0.1219	-0.0668	0.03515	-0.01283	-0.00601	0.08425	0.08849	0.09526	0.12847	0.17275	0.20082	0.21363	0.21725	0.27205	0.30866	0.17799	0.13473	-0.06773	-0.16525	-0.19517	-0.28961	-0.12781	-0.10288	-0.14969	-0.21115	-0.1148	-0.20269	-0.33608	-0.19085	-0.05658	-0.06725	-0.20641	-0.10381	0.15652	0.13832	0.11541	0.11137	0.07998	0.1714	0.0546
128	0.41317	0.38989	0.32844	0.21754	0.11926	0.10179	0.13104	0.00432	-0.05459	-0.02521	0.02731	0.12225	0.08058	0.08551	0.16216	0.16507	0.17831	0.20149	0.23347	0.26663	0.28105	0.26853	0.32011	0.36232	0.23802	0.17883	-0.02836	-0.1238	-0.16416	-0.26536	-0.08784	-0.03781	-0.09812	-0.16272	-0.03625	-0.10793	-0.27922	-0.13447	0.0349	0.02091	-0.13643	-0.02042	0.24762	0.20854	0.19699	0.19477	0.15712	0.25828	0.13975
129	0.48997	0.4526	0.39741	0.28865	0.17314	0.15085	0.18579	0.0458	-0.00762	0.03322	0.11294	0.20269	0.15663	0.15706	0.23219	0.22889	0.2392	0.25976	0.28849	0.31871	0.32758	0.31267	0.35884	0.39058	0.27315	0.21239	-0.0105	-0.11971	-0.17647	-0.27701	-0.0875	-0.02317	-0.102	-0.1638	-0.01103	-0.0735	-0.2851	-0.1402	0.05929	0.03687	-0.13492	-0.00588	0.25849	0.19219	0.18449	0.18415	0.14089	0.24201	0.11845
130	0.37615	0.34893	0.26664	0.14001	0.03987	0.01317	0.01767	-0.12516	-0.16096	-0.14465	-0.05262	0.04903	0.01228	-0.00054573	0.07357	0.08396	0.09744	0.10399	0.13639	0.18634	0.18738	0.17	0.23639	0.26748	0.14828	0.09503	-0.10058	-0.19674	-0.23399	-0.35794	-0.19357	-0.11313	-0.16159	-0.25038	-0.11337	-0.13492	-0.33575	-0.22547	-0.02313	-0.02065	-0.21141	-0.10805	0.16175	0.1194	0.11079	0.11021	0.0811	0.18831	0.04903
131	0.35851	0.33952	0.25887	0.14013	0.05088	0.0278	0.03392	-0.09632	-0.12008	-0.08982	0.02083	0.1291	0.08192	0.07133	0.16318	0.17222	0.17622	0.19714	0.24445	0.28471	0.28404	0.28515	0.3497	0.37111	0.24679	0.21125	0.00052561	-0.11735	-0.15731	-0.25934	-0.09628	-0.04758	-0.10214	-0.17177	-0.05184	-0.10893	-0.28892	-0.16089	0.01163	0.00264	-0.16265	-0.05791	0.19541	0.15374	0.1289	0.12539	0.09658	0.18474	0.04684
132	0.48406	0.44728	0.38092	0.27363	0.16355	0.13445	0.15751	0.02014	-0.0173	0.02974	0.13936	0.23543	0.19009	0.18555	0.2669	0.26966	0.27979	0.30184	0.33855	0.37316	0.38344	0.37189	0.42233	0.45616	0.34049	0.29079	0.06406	-0.0604	-0.11171	-0.19465	-0.00876	0.04634	-0.03792	-0.08908	0.06024	-0.01594	-0.22798	-0.07767	0.11486	0.08902	-0.07124	0.05768	0.30938	0.24123	0.2227	0.21988	0.18416	0.27608	0.14622
133	0.40918	0.36412	0.28813	0.17209	0.05505	0.01889	0.03142	-0.11897	-0.14773	-0.10813	0.02103	0.11743	0.07533	0.06049	0.13723	0.14251	0.15299	0.1634	0.19844	0.24262	0.2437	0.22804	0.28728	0.31329	0.20196	0.15589	-0.0601	-0.18524	-0.23342	-0.33208	-0.15585	-0.07495	-0.1508	-0.21985	-0.05912	-0.09412	-0.33292	-0.20892	0.01355	0.00153	-0.1855	-0.06416	0.19072	0.11813	0.10595	0.10396	0.07488	0.177	0.032
134	0.32447	0.2924	0.19456	0.06917	-0.02816	-0.06683	-0.07826	-0.22277	-0.23135	-0.20497	-0.05646	0.05325	0.01332	-0.01295	0.07169	0.08826	0.09521	0.09943	0.14602	0.20244	0.19384	0.18478	0.2618	0.28236	0.16469	0.1344	-0.06505	-0.19134	-0.22318	-0.32952	-0.17523	-0.09853	-0.14949	-0.23113	-0.09438	-0.11369	-0.32913	-0.22472	-0.01772	-0.01435	-0.20282	-0.10305	0.14752	0.09768	0.07527	0.0706	0.05314	0.14876	-0.0093
135	0.36364	0.32453	0.23646	0.11835	0.01039	-0.0301	-0.03056	-0.17642	-0.19172	-0.14903	0.00298	0.10282	0.05986	0.04161	0.12377	0.13268	0.14186	0.15474	0.19738	0.24279	0.24616	0.23485	0.29649	0.32764	0.21521	0.17933	-0.03926	-0.17512	-0.21285	-0.2919	-0.1213	-0.05845	-0.13347	-0.19146	-0.04519	-0.10235	-0.32147	-0.18832	0.0126	-0.00133	-0.16991	-0.05287	0.19378	0.13398	0.11086	0.10598	0.08417	0.17807	0.03129
136	0.43843	0.37976	0.29753	0.18775	0.06221	0.01237	0.02032	-0.13377	-0.15727	-0.1078	0.04394	0.13717	0.1001	0.07992	0.15058	0.1596	0.17401	0.17895	0.21317	0.26194	0.26745	0.24236	0.30064	0.33826	0.23309	0.18653	-0.03052	-0.1671	-0.21058	-0.28324	-0.10206	-0.01765	-0.10911	-0.16237	0.0137	-0.03085	-0.29139	-0.15711	0.07796	0.06012	-0.11974	0.01215	0.25878	0.17408	0.16052	0.15582	0.13284	0.23645	0.08687
137	0.29833	0.24308	0.1477	0.02532	-0.09483	-0.14558	-0.15462	-0.31664	-0.31997	-0.27995	-0.09887	-0.00149	-0.04047	-0.071	0.0039	0.01436	0.02315	0.02204	0.06166	0.11629	0.10692	0.08982	0.15874	0.17741	0.07383	0.0438	-0.16168	-0.30479	-0.34443	-0.43282	-0.27214	-0.17521	-0.24794	-0.32067	-0.15128	-0.15598	-0.42343	-0.32139	-0.07455	-0.07445	-0.27576	-0.16274	0.08053	0.00411	-0.01151	-0.01727	-0.03053	0.07451	-0.0951
138	0.26371	0.21503	0.10281	-0.0164	-0.1208	-0.17917	-0.20208	-0.35179	-0.3429	-0.3032	-0.10733	0.00111	-0.03518	-0.07332	0.00926	0.03197	0.03901	0.03558	0.08864	0.15335	0.14242	0.12859	0.21197	0.23941	0.12832	0.1126	-0.08085	-0.23512	-0.25179	-0.32271	-0.17698	-0.09639	-0.15672	-0.22351	-0.07588	-0.09491	-0.33723	-0.2328	-0.01014	-0.00487	-0.18826	-0.08563	0.14846	0.08942	0.05874	0.04761	0.04753	0.14235	-0.03649
139	0.36894	0.30321	0.21118	0.10637	-0.01896	-0.07922	-0.08015	-0.23387	-0.23942	-0.17864	0.01072	0.10419	0.06649	0.04029	0.11462	0.12661	0.13869	0.14374	0.18596	0.23661	0.24067	0.21924	0.28015	0.31834	0.21898	0.18854	-0.02471	-0.18186	-0.21596	-0.26036	-0.09001	-0.01303	-0.11367	-0.15223	0.02332	-0.0327	-0.30333	-0.1654	0.06828	0.04755	-0.12054	0.01154	0.24138	0.15189	0.12721	0.11838	0.10807	0.20482	0.04262
140	0.34737	0.27122	0.18082	0.07265	-0.06305	-0.12538	-0.12746	-0.29356	-0.29516	-0.23774	-0.03729	0.05212	0.01536	-0.01606	0.05269	0.06182	0.073	0.07107	0.10824	0.16038	0.15587	0.13225	0.1928	0.21813	0.1258	0.09646	-0.11199	-0.26915	-0.31267	-0.36853	-0.20195	-0.10171	-0.20318	-0.25202	-0.05798	-0.0754	-0.38214	-0.2655	0.00228	-0.01096	-0.20438	-0.07213	0.15604	0.05015	0.03465	0.02604	0.01617	0.12147	-0.05325
141	0.26767	0.19716	0.08957	-0.02492	-0.14825	-0.21494	-0.23633	-0.40188	-0.3813	-0.32995	-0.09935	-0.00362	-0.03992	-0.08243	-0.00917	0.00584	0.01211	0.00409	0.04973	0.10929	0.09298	0.07519	0.1468	0.16247	0.0704	0.05891	-0.13453	-0.30186	-0.33652	-0.38947	-0.24402	-0.1433	-0.23035	-0.28613	-0.10455	-0.10139	-0.40599	-0.30946	-0.04345	-0.04358	-0.24312	-0.12765	0.09078	-0.0028	-0.02787	-0.04075	-0.03841	0.06064	-0.13512
142	0.29459	0.21338	0.1131	0.01291	-0.11798	-0.1901	-0.20083	-0.36166	-0.34527	-0.27617	-0.04296	0.04666	0.01016	-0.02609	0.04605	0.05935	0.06817	0.06728	0.1134	0.16676	0.16218	0.14251	0.20519	0.23505	0.14765	0.13548	-0.06202	-0.23631	-0.26483	-0.2841	-0.13372	-0.04864	-0.15926	-0.18762	-0.00117	-0.04053	-0.34872	-0.22289	0.03281	0.01499	-0.15697	-0.0256	0.183	0.07758	0.04645	0.03168	0.03762	0.13278	-0.05644
143	0.37159	0.27414	0.19313	0.09961	-0.0519	-0.12304	-0.1157	-0.28574	-0.28653	-0.21055	0.00721	0.08476	0.04812	0.01935	0.08149	0.08519	0.09795	0.09866	0.1322	0.17652	0.17799	0.15135	0.19898	0.22826	0.14899	0.12171	-0.08824	-0.2539	-0.301	-0.32447	-0.15608	-0.05811	-0.18957	-0.21187	0.00202	-0.03504	-0.37427	-0.24074	0.04043	0.01017	-0.16867	-0.01733	0.19346	0.05873	0.04344	0.03281	0.02559	0.13053	-0.04388
144	0.31953	0.22318	0.13083	0.02871	-0.11781	-0.19084	-0.19914	-0.37597	-0.35964	-0.2943	-0.05463	0.02638	-0.00852	-0.0477	0.01402	0.02052	0.03028	0.02234	0.05693	0.10788	0.09656	0.07215	0.12628	0.13999	0.06672	0.04944	-0.14604	-0.31092	-0.35986	-0.39737	-0.24691	-0.13135	-0.25177	-0.29017	-0.07372	-0.06496	-0.42575	-0.32545	-0.02236	-0.03714	-0.24143	-0.10343	0.09955	-0.03856	-0.05251	-0.06458	-0.06592	0.03897	-0.15675
145	0.33241	0.23153	0.13465	0.04023	-0.10351	-0.1825	-0.19611	-0.36863	-0.3408	-0.26849	-0.01169	0.0685	0.03575	-0.00784	0.05289	0.06311	0.07175	0.06173	0.10003	0.15194	0.14037	0.11473	0.16855	0.18709	0.1178	0.1072	-0.07734	-0.24646	-0.28618	-0.29569	-0.1548	-0.04806	-0.17778	-0.19822	0.0172	0.01166	-0.35669	-0.24753	0.05052	0.02952	-0.15918	-0.01777	0.16998	0.02728	0.00341	-0.0132	-0.00504	0.09193	-0.11383
146	0.46706	0.34858	0.2683	0.19229	0.03277	-0.05183	-0.04516	-0.21412	-0.20694	-0.12064	0.11442	0.18445	0.15412	0.11835	0.16901	0.17469	0.18884	0.18032	0.20999	0.25409	0.25489	0.21716	0.25705	0.29227	0.22464	0.19365	-0.0038	-0.16395	-0.21072	-0.20394	-0.03739	0.06737	-0.08728	-0.08517	0.15138	0.11211	-0.26495	-0.12413	0.17792	0.13372	-0.0359	0.13308	0.32271	0.15615	0.14308	0.13064	0.12738	0.23011	0.05405
[truncated: 540 more columns]

## Sheet: Figure 4
Figure 4a																Figure 4b
Rg Guinier analysis				Rg WAXS analysis				Volume Guinier analysis				Volume WAXS analysis				Exp data
Time (ps)	Fitted value	Fitting error		Time (ps)	Mean	SEM		Time (ps)	Fitted value	Fitting error		Time (ps)	Mean	SEM		q	data (-4.5 ps)	SEM	data (-3.5 ps)	SEM	data (-2.5 ps	SEM	data (-1.5 ps)	SEM	data (-0.5 ps)	SEM	data (0.5 ps)	SEM	data (1.5 ps)	SEM	data (2.5 ps)	SEM	data (3.5 ps)	SEM	data (4.5 ps)	SEM	data (5.5 ps)	SEM	data (6.5 ps)	SEM	data (9.5 ps)	SEM	data (20 ps)	SEM	data (30 ps)	SEM	data (50 ps)	SEM	data (100 ps)
-4.52	0	0		-4.52	0	0		-4.52	0	0		-4.52	0	0		0.06	-8.6149e-06	7.2062e-06	-7.8936e-06	7.1451e-06	-1.1514e-05	7.0823e-06	3.9687e-05	7.1085e-06	2.2402e-05	7.1442e-06	-0.00032576	7.1939e-06	-0.00066818	6.9994e-06	-0.00066021	7.234e-06	-0.00056579	7.1352e-06	-0.00054327	7.1117e-06	-0.00059161	7.0451e-06	-0.00057861	7.1045e-06	-0.00058028	7.0671e-06	-0.00046379	7.3259e-06	-0.00037784	7.1705e-06	-0.00033435	7.3603e-06	-0.00032116
-3.52	0	0		-3.52	0	0		-3.52	0	0		-3.52	0	0		0.07	-2.5917e-05	6.0484e-06	-1.3672e-05	6.0987e-06	-1.0252e-05	5.8568e-06	2.1703e-06	5.9076e-06	-1.233e-06	5.957e-06	-0.00037353	6.0456e-06	-0.00064151	5.8627e-06	-0.00052129	5.9984e-06	-0.00047772	5.9379e-06	-0.00050629	5.9645e-06	-0.00052751	5.8111e-06	-0.00050701	5.9353e-06	-0.00050586	5.9137e-06	-0.00038973	6.1017e-06	-0.00034526	5.9112e-06	-0.00029726	6.2198e-06	-0.00029783
-2.52	0	0		-2.52	0	0		-2.52	0	0		-2.52	0	0		0.08	-1.5463e-05	5.1196e-06	-8.832e-06	5.3152e-06	-1.6083e-05	4.8984e-06	-1.0547e-05	4.9899e-06	-1.4301e-05	5.051e-06	-0.00038343	5.189e-06	-0.00053269	4.8744e-06	-0.00039371	5.0217e-06	-0.00041997	5.1031e-06	-0.00046702	5.1178e-06	-0.00045494	4.8851e-06	-0.00042217	5.0606e-06	-0.00042577	4.9498e-06	-0.00032801	5.2813e-06	-0.0002899	4.9263e-06	-0.00026332	5.5615e-06	-0.00026693
-1.52	0	0		-1.52	0	0		-1.52	0	0		-1.52	0	0		0.09	-1.8587e-05	4.3062e-06	-1.1596e-05	4.5768e-06	-1.3907e-05	4.0997e-06	-1.1042e-05	4.2365e-06	-1.5698e-05	4.1815e-06	-0.00037104	4.4463e-06	-0.00041161	4.0532e-06	-0.00032096	4.2035e-06	-0.00037761	4.3381e-06	-0.0003797	4.3034e-06	-0.00037165	4.0843e-06	-0.00035676	4.2387e-06	-0.00035106	4.0963e-06	-0.00027722	4.5191e-06	-0.00023243	4.0967e-06	-0.00022044	4.8226e-06	-0.00022687
-0.52	0	0		-0.52	0	0		-0.52	0	0		-0.52	0	0		0.1	-1.3943e-05	3.5543e-06	-7.1065e-06	3.7572e-06	-1.3631e-05	3.3417e-06	-1.0897e-05	3.511e-06	-1.2318e-05	3.4235e-06	-0.0003373	3.6649e-06	-0.0003074	3.2879e-06	-0.00027283	3.42e-06	-0.00032126	3.5659e-06	-0.00030268	3.4869e-06	-0.00030123	3.3469e-06	-0.00029188	3.4413e-06	-0.00027605	3.3372e-06	-0.00022736	3.7263e-06	-0.00019137	3.3497e-06	-0.00018316	4.0219e-06	-0.00018942
-0.52	0	0		0.48	0.03685	0.00048684		-0.52	0	0		0.48	73.948	8.9535		0.11	-1.5907e-05	2.8517e-06	-6.084e-06	3.0004e-06	-5.3601e-06	2.7091e-06	-8.833e-06	2.8105e-06	-8.5327e-06	2.772e-06	-0.0002774	2.9275e-06	-0.00022461	2.6934e-06	-0.00022967	2.7682e-06	-0.00023796	2.8665e-06	-0.00023129	2.8132e-06	-0.00023211	2.7165e-06	-0.00022707	2.8106e-06	-0.00020674	2.7227e-06	-0.00017126	2.9857e-06	-0.00015311	2.7205e-06	-0.00015136	3.1663e-06	-0.00015368
-0.187	0.03698	0.00801		1.48	0.01798	0.00045568		-0.187	-7.60894	3.89705		1.48	-9.1948	9.3137		0.12	-1.1212e-05	2.3414e-06	-1.4927e-06	2.3974e-06	-3.0105e-06	2.2392e-06	-6.1487e-06	2.2971e-06	-6.4772e-06	2.2798e-06	-0.00021671	2.3492e-06	-0.00015847	2.2478e-06	-0.00018143	2.3004e-06	-0.00017447	2.3333e-06	-0.00017486	2.3003e-06	-0.00016968	2.2555e-06	-0.00016775	2.3091e-06	-0.000159	2.2422e-06	-0.00012697	2.4257e-06	-0.00012001	2.2649e-06	-0.00011492	2.5027e-06	-0.00012329
-0.02	0.05692	0.01017		2.48	0.02183	0.0004045		-0.02	3.56975	4.96321		2.48	-6.5224	7.9659		0.13	-1.2196e-06	1.9309e-06	-4.7195e-06	1.9349e-06	-1.1919e-06	1.8792e-06	-8.668e-07	1.9021e-06	-8.3544e-06	1.9153e-06	-0.00016229	1.9102e-06	-0.00011009	1.8848e-06	-0.00013555	1.9154e-06	-0.00013119	1.9298e-06	-0.00012576	1.909e-06	-0.00012307	1.8876e-06	-0.00011626	1.9111e-06	-0.00011316	1.8929e-06	-9.4739e-05	1.9957e-06	-8.8569e-05	1.8848e-06	-8.4232e-05	2.0265e-06	-9.3619e-05
0.147	0.05826	0.00559		3.48	0.01861	0.00037879		0.147	8.67797	2.67094		3.48	-20.454	7.6121		0.14	-2.1935e-06	1.6398e-06	-5.462e-06	1.6264e-06	-1.8598e-06	1.5999e-06	6.033e-07	1.5994e-06	-3.0413e-06	1.6414e-06	-0.00011454	1.6025e-06	-7.8088e-05	1.6137e-06	-9.1948e-05	1.6532e-06	-8.7882e-05	1.6287e-06	-8.5836e-05	1.6195e-06	-8.7147e-05	1.6101e-06	-8.156e-05	1.6164e-06	-7.8192e-05	1.6079e-06	-6.6903e-05	1.6615e-06	-6.7306e-05	1.6409e-06	-6.0321e-05	1.6762e-06	-6.461e-05
0.48	0.0698	0.00187		4.48	0.01574	0.00036202		0.48	11.8183	0.90096		4.48	-32.874	7.4537		0.15	1.7293e-07	1.4459e-06	-1.8406e-06	1.4342e-06	6.5746e-07	1.4099e-06	3.152e-06	1.3941e-06	-1.912e-06	1.4308e-06	-7.5563e-05	1.4118e-06	-5.2408e-05	1.4111e-06	-5.7325e-05	1.4303e-06	-5.4e-05	1.4226e-06	-5.4564e-05	1.4139e-06	-5.5485e-05	1.408e-06	-5.2288e-05	1.4315e-06	-5.1075e-05	1.4235e-06	-4.4617e-05	1.4619e-06	-4.5229e-05	1.4365e-06	-4.4275e-05	1.4672e-06	-4.4718e-05
0.48	0.06934	0.00176		5.48	0.01319	0.00035266		0.48	11.6336	0.84716		5.48	-43.939	7.4457		0.16	4.7731e-07	1.2911e-06	1.7695e-06	1.2829e-06	2.1332e-06	1.259e-06	2.5812e-06	1.2727e-06	3.1706e-07	1.2801e-06	-4.6963e-05	1.2584e-06	-3.3368e-05	1.2628e-06	-3.3386e-05	1.2923e-06	-3.2948e-05	1.2751e-06	-3.2454e-05	1.2666e-06	-3.2275e-05	1.2639e-06	-3.0291e-05	1.2738e-06	-3.228e-05	1.2694e-06	-2.9668e-05	1.3001e-06	-2.3964e-05	1.2773e-06	-2.7294e-05	1.3212e-06	-2.7618e-05
0.813	0.07023	0.00821		6.48	0.01091	0.00034913		0.813	19.0461	3.97819		6.48	-53.8	7.5449		0.17	2.3274e-06	1.1779e-06	-7.8397e-07	1.1668e-06	2.4106e-06	1.1584e-06	3.8994e-06	1.153e-06	2.6243e-06	1.1786e-06	-2.7695e-05	1.1709e-06	-1.6375e-05	1.1635e-06	-1.8778e-05	1.1702e-06	-1.8278e-05	1.1639e-06	-1.6532e-05	1.1591e-06	-1.8443e-05	1.1624e-06	-1.4918e-05	1.1556e-06	-1.7885e-05	1.1627e-06	-1.4926e-05	1.2018e-06	-1.7883e-05	1.1641e-06	-1.1622e-05	1.2059e-06	-1.3805e-05
0.98	0.02475	0.01001		9.48	0.00546	0.00035959		0.98	45.8145	4.92141		9.48	-77.43	8.1611		0.18	3.1694e-07	1.1171e-06	2.1583e-06	1.1051e-06	1.0487e-06	1.0979e-06	3.947e-06	1.0929e-06	1.1952e-06	1.1136e-06	-1.2215e-05	1.0982e-06	-6.9377e-06	1.0913e-06	-7.8949e-06	1.1109e-06	-6.9855e-06	1.1025e-06	-5.8211e-06	1.1052e-06	-5.3829e-06	1.0987e-06	-4.9072e-06	1.1133e-06	-8.5057e-06	1.0955e-06	-5.8648e-06	1.1317e-06	-7.6221e-06	1.1043e-06	-2.9977e-06	1.1406e-06	-6.1328e-06
1.147	0.0072	0.0053		19.48	-0.00359	0.00042794		1.147	55.6803	2.58376		19.48	-116.61	10.083		0.19	2.3523e-06	1.0575e-06	-9.648e-07	1.0519e-06	7.1861e-07	1.0413e-06	2.886e-06	1.0536e-06	1.5133e-06	1.0532e-06	-3.8925e-06	1.0362e-06	2.6585e-06	1.037e-06	-6.0086e-07	1.0551e-06	-1.217e-08	1.0433e-06	1.068e-06	1.0534e-06	4.1962e-07	1.053e-06	1.5093e-07	1.0496e-06	7.3818e-08	1.0485e-06	2.1975e-07	1.0797e-06	-3.633e-07	1.0431e-06	1.8508e-06	1.0862e-06	2.4128e-06
1.48	-0.0099	0.00175		29.48	-0.00646	0.00045935		1.48	62.2993	0.85584		29.48	-129.03	10.85		0.2	-6.2094e-05	3.0864e-05	-7.2138e-06	2.9985e-05	5.6979e-05	3.0204e-05	7.6887e-05	3.0138e-05	0.0001373	3.0666e-05	-1.2739e-06	2.9957e-05	0.00011865	2.99e-05	0.00011996	3.0615e-05	0.00018656	3.0051e-05	0.00015662	3.009e-05	6.1017e-05	3.0162e-05	0.00013744	3.0576e-05	6.6564e-05	2.9973e-05	0.00014355	3.1116e-05	5.5188e-05	3.0456e-05	0.00018838	3.1578e-05	0.0001721
1.48	-0.0094	0.00165		49.48	-0.00766	0.00047346		1.48	62.0993	0.80269		49.48	-134.21	11.186		0.21	-1.4352e-05	2.983e-05	4.8723e-05	2.9007e-05	6.3003e-05	2.846e-05	3.1041e-05	2.8715e-05	0.00012032	2.899e-05	0.00010126	2.9009e-05	0.00019547	2.9026e-05	0.00011606	2.937e-05	0.00016433	2.8847e-05	0.00019314	2.8828e-05	0.00016864	2.8997e-05	0.0001568	2.9518e-05	9.7284e-05	2.8971e-05	9.9813e-05	2.9999e-05	0.00014147	2.9188e-05	0.00017416	3.0336e-05	0.00017202
1.813	-0.0256	0.00718		99.48	-0.00779	0.00047507		1.813	65.8	3.47988		99.48	-134.79	11.224		0.22	-1.1226e-07	2.8614e-05	-4.8201e-05	2.8273e-05	7.9755e-05	2.8081e-05	4.4358e-05	2.8382e-05	9.5511e-05	2.8463e-05	3.0165e-05	2.8151e-05	8.4441e-05	2.8378e-05	0.00010915	2.8736e-05	0.00022088	2.8348e-05	0.00013909	2.8325e-05	0.00016194	2.7668e-05	0.00011318	2.842e-05	0.00011057	2.8312e-05	0.00010358	2.9115e-05	0.00010377	2.8247e-05	0.00020598	2.9144e-05	0.00019495
1.98	-0.0194	0.0108						1.98	63.5	5.18333						0.23	-2.2939e-05	2.7937e-05	-2.0985e-05	2.7642e-05	3.5454e-06	2.7139e-05	2.7639e-06	2.7717e-05	0.00011441	2.76e-05	7.8294e-05	2.7489e-05	0.00013089	2.7451e-05	0.00015377	2.776e-05	0.00013492	2.7613e-05	0.00018567	2.7167e-05	7.4997e-05	2.7211e-05	0.00016108	2.7674e-05	7.5918e-05	2.746e-05	0.00015128	2.8038e-05	0.00011944	2.7718e-05	0.00016292	2.8511e-05	0.00013438
2.147	-0.0206	0.00585						2.147	61.1	2.85446						0.24	4.4694e-05	2.7323e-05	-5.4462e-06	2.7151e-05	7.527e-06	2.7019e-05	6.4077e-05	2.6823e-05	0.00013619	2.7191e-05	8.8995e-05	2.7072e-05	0.0001385	2.7185e-05	0.00013741	2.7351e-05	0.00015979	2.6952e-05	0.00012792	2.6916e-05	0.00010893	2.7349e-05	6.4032e-05	2.7219e-05	7.9692e-05	2.6925e-05	0.00015949	2.7811e-05	9.8277e-05	2.7108e-05	0.00015112	2.7896e-05	8.9547e-05
2.48	-0.0162	0.00182						2.48	55.9	0.88382						0.25	-5.0376e-06	2.7313e-05	1.2776e-05	2.6791e-05	-2.5524e-05	2.6533e-05	1.1288e-06	2.6706e-05	0.00012069	2.7068e-05	3.5301e-05	2.686e-05	0.00012848	2.6915e-05	8.1915e-05	2.7236e-05	0.00013882	2.6984e-05	0.00011628	2.6906e-05	9.5742e-05	2.6611e-05	0.00013198	2.7073e-05	1.8014e-05	2.6707e-05	5.0778e-05	2.7679e-05	1.7668e-05	2.6792e-05	9.9942e-05	2.785e-05	0.0001025
2.48	-0.016	0.0017						2.48	55.8	0.8264						0.26	-1.0665e-05	2.7898e-05	-3.48e-05	2.7568e-05	-2.391e-05	2.7121e-05	-3.1371e-05	2.7281e-05	0.0001088	2.7193e-05	0.0001388	2.6951e-05	7.3941e-05	2.7299e-05	3.1743e-05	2.7354e-05	5.8707e-05	2.7539e-05	0.00014994	2.7228e-05	2.0363e-05	2.7179e-05	7.8549e-05	2.7507e-05	1.5167e-05	2.7131e-05	-4.0203e-05	2.7939e-05	-3.6147e-05	2.7292e-05	0.00011032	2.8136e-05	6.5328e-05
3.48	0.0223	0.0017						3.48	39.6	0.8193						0.27	-2.6339e-06	2.8818e-05	-2.3689e-05	2.8501e-05	3.7929e-06	2.8099e-05	1.1437e-05	2.8322e-05	8.4765e-05	2.8259e-05	0.00014511	2.8255e-05	6.7713e-05	2.8075e-05	1.3741e-05	2.8614e-05	4.5444e-05	2.8567e-05	0.00011418	2.8113e-05	-2.1709e-05	2.8103e-05	8.1621e-05	2.833e-05	-3.7128e-05	2.832e-05	-1.9872e-05	2.885e-05	-5.4663e-05	2.8357e-05	5.3988e-05	2.9181e-05	2.4904e-05
4.48	0.0166	0.00168						4.48	42.9	0.81429						0.28	-1.2811e-05	2.9417e-05	-4.5402e-05	2.8948e-05	1.3448e-05	2.8948e-05	4.404e-05	2.8972e-05	6.9555e-05	2.8913e-05	8.1786e-05	2.8934e-05	7.1631e-05	2.8824e-05	9e-06	2.9405e-05	2.7965e-05	2.8983e-05	7.119e-05	2.8743e-05	-3.2535e-05	2.891e-05	3.5871e-05	2.9069e-05	-6.5793e-05	2.9103e-05	-5.8764e-05	2.9552e-05	-6.3795e-05	2.9009e-05	2.216e-05	2.994e-05	-3.3144e-05
5.48	0.0065	0.00163						5.48	48.3	0.79567						0.29	1.0117e-05	2.9942e-05	-6.8673e-05	2.9611e-05	4.1418e-05	2.9335e-05	2.7558e-05	2.9245e-05	7.7835e-05	2.9743e-05	0.00010589	2.9326e-05	8.9355e-05	2.9369e-05	1.1219e-05	2.9735e-05	2.4177e-05	2.9775e-05	6.3708e-05	2.9178e-05	-4.8222e-05	2.9219e-05	1.5281e-05	2.9358e-05	-1.2053e-05	2.9178e-05	-6.1923e-05	2.983e-05	-0.00010124	2.9664e-05	1.0557e-05	3.0516e-05	-2.5681e-05
6.48	0.0058	0.00167						6.48	46.5	0.80944						0.3	-2.654e-06	2.9957e-05	-5.0079e-05	2.9744e-05	1.2451e-05	2.9414e-05	2.8161e-06	2.9529e-05	7.1082e-05	2.9642e-05	0.00016204	2.966e-05	8.8482e-05	2.9367e-05	-2.3932e-05	2.9735e-05	3.237e-05	2.9664e-05	-2.2283e-05	2.948e-05	-6.2616e-05	2.9498e-05	-1.2767e-05	2.9433e-05	-1.0748e-05	2.9263e-05	-6.7065e-05	3.0123e-05	-8.8935e-05	2.9722e-05	-2.0759e-05	3.0507e-05	-8.0889e-05
9.48	-0.0003	0.00164						9.48	48.6	0.79952						0.31	-1.4477e-05	3.0189e-05	2.5929e-06	2.9735e-05	-1.2335e-05	2.9291e-05	3.5913e-05	2.975e-05	0.00010711	2.9656e-05	0.00014356	2.9664e-05	7.9041e-05	2.9395e-05	1.6735e-05	2.9892e-05	-2.29e-05	2.9533e-05	-2.3231e-05	2.9512e-05	-2.5762e-05	2.9529e-05	-1.6591e-05	3e-05	-2.7086e-05	2.9789e-05	7.623e-06	3.0369e-05	-3.7893e-05	2.9602e-05	-9.8934e-06	3.0657e-05	-4.551e-05
19.48	0.003	0.00176						19.48	36.9	0.84419						0.32	-1.9637e-05	2.9908e-05	1.8312e-06	2.9594e-05	-2.6284e-05	2.9208e-05	1.9042e-06	2.948e-05	6.5115e-05	2.9511e-05	0.00014512	2.926e-05	3.7176e-05	2.9337e-05	9.6354e-06	2.9834e-05	3.5916e-05	2.9378e-05	-8.2584e-06	2.9378e-05	3.5745e-05	2.9286e-05	-1.5832e-05	2.9909e-05	-5.1714e-05	2.9313e-05	-4.401e-05	3.0222e-05	-2.6858e-05	2.9414e-05	-1.5424e-05	3.0522e-05	-4.0944e-05
29.48	0.0024	0.00164						29.48	31.6	0.80453						0.33	-0.00010523	2.8943e-05	-2.7663e-05	2.8644e-05	-1.394e-05	2.839e-05	-2.5569e-05	2.848e-05	3.087e-05	2.8666e-05	8.1972e-05	2.8443e-05	-4.1898e-05	2.8686e-05	2.9294e-05	2.8921e-05	4.2525e-05	2.8598e-05	-1.0093e-05	2.8472e-05	2.0293e-05	2.8508e-05	4.0197e-06	2.8739e-05	-5.1309e-05	2.8173e-05	-3.0504e-05	2.932e-05	-2.7216e-05	2.8576e-05	-3.7872e-05	2.9023e-05	-3.8523e-05
49.48	0.0092	0.00184						49.48	25.4999	0.86791						0.34	-9.2481e-05	2.8304e-05	-2.3589e-05	2.8144e-05	2.2032e-05	2.7749e-05	4.8894e-06	2.787e-05	6.9048e-05	2.8163e-05	3.2967e-05	2.7908e-05	-3.5568e-05	2.7971e-05	1.2859e-05	2.822e-05	4.5126e-05	2.7892e-05	-1.6887e-05	2.7891e-05	-1.4536e-05	2.7832e-05	-3.3537e-05	2.8097e-05	-5.1864e-05	2.7781e-05	3.6264e-05	2.87e-05	-1.3914e-05	2.7929e-05	2.2241e-05	2.8657e-05	5.0529e-05
99.48	0.0136	0.0016						99.48	23.8	0.78621						0.35	-2.5279e-05	2.7817e-05	5.3862e-05	2.7485e-05	-2.6678e-05	2.7181e-05	-1.8578e-05	2.7208e-05	9.8556e-05	2.7442e-05	4.7628e-05	2.7185e-05	5.3907e-05	2.7244e-05	-3.8358e-05	2.7809e-05	1.5435e-05	2.7048e-05	8.211e-06	2.7113e-05	-1.9175e-05	2.6973e-05	-4.9728e-05	2.7341e-05	-1.1555e-05	2.7136e-05	8.4669e-06	2.7832e-05	2.5588e-05	2.7086e-05	2.337e-05	2.8102e-05	2.1546e-05
																0.36	-3.9174e-05	2.5906e-05	4.9002e-06	2.5589e-05	-9.0156e-06	2.538e-05	2.7358e-05	2.5454e-05	4.2078e-05	2.5749e-05	6.4437e-05	2.5281e-05	1.6327e-05	2.5605e-05	-3.4266e-05	2.5923e-05	1.6074e-05	2.5631e-05	7.4775e-06	2.5232e-05	3.0552e-06	2.5337e-05	7.215e-05	2.5547e-05	-1.4904e-05	2.5155e-05	-1.762e-05	2.594e-05	2.14e-05	2.557e-05	3.1809e-05	2.6035e-05	7.0488e-06
																0.37	-2.839e-05	2.4456e-05	-8.3787e-06	2.4095e-05	-1.5614e-05	2.3765e-05	9.0408e-06	2.3882e-05	9.0411e-05	2.4271e-05	2.5545e-05	2.4263e-05	3.8067e-06	2.4146e-05	6.8085e-06	2.4391e-05	8.5638e-05	2.4217e-05	-1.3615e-05	2.3922e-05	8.5152e-06	2.3819e-05	0.00010191	2.4164e-05	-9.5856e-06	2.398e-05	4.7472e-05	2.4786e-05	3.117e-05	2.4288e-05	1.2047e-05	2.4895e-05	-2.7314e-05
																0.38	-4.2891e-06	2.3471e-05	-5.9643e-05	2.3239e-05	-9.6075e-06	2.2983e-05	1.9038e-05	2.3186e-05	7.1328e-05	2.3466e-05	5.3361e-05	2.3171e-05	-9.4362e-06	2.3123e-05	1.4693e-05	2.3385e-05	-3.5274e-05	2.34e-05	3.6429e-05	2.3228e-05	-3.0357e-05	2.3125e-05	6.0009e-05	2.3081e-05	2.5155e-05	2.2934e-05	7.041e-06	2.3842e-05	-5.7204e-06	2.298e-05	6.7218e-05	2.39e-05	1.4058e-06
																0.39	-2.5698e-05	2.2933e-05	-3.2493e-05	2.2592e-05	6.7938e-06	2.2484e-05	-3.4893e-05	2.2393e-05	4.7097e-05	2.2705e-05	3.4236e-05	2.2603e-05	1.4594e-05	2.2627e-05	1.545e-05	2.2882e-05	1.4227e-06	2.2654e-05	2.8901e-05	2.2702e-05	1.0661e-05	2.2563e-05	9.5412e-06	2.2642e-05	2.1695e-05	2.2286e-05	-1.8993e-05	2.3338e-05	6.6873e-05	2.264e-05	3.5298e-05	2.338e-05	-1.463e-05
																0.4	-4.4976e-05	2.2497e-05	-5.4471e-06	2.2284e-05	5.9277e-06	2.1846e-05	-5.8938e-05	2.1766e-05	0.00014409	2.2283e-05	5.4759e-05	2.2017e-05	4.6362e-05	2.2148e-05	3.6063e-05	2.2245e-05	-1.4745e-06	2.1998e-05	-1.1325e-05	2.2086e-05	-1.6728e-05	2.17e-05	8.8446e-06	2.223e-05	-6.8463e-06	2.1897e-05	-7.7364e-05	2.262e-05	1.5726e-05	2.2321e-05	1.4513e-05	2.2889e-05	-1.7137e-05
																0.41	-3.3774e-05	2.1968e-05	-3.4416e-06	2.1403e-05	-2.0189e-05	2.1115e-05	3.8478e-05	2.1183e-05	1.7883e-05	2.1569e-05	4.9401e-05	2.1623e-05	2.5134e-06	2.1545e-05	2.2489e-05	2.1601e-05	2.2871e-05	2.1518e-05	1.4175e-05	2.1434e-05	8.619e-06	2.1364e-05	4.0041e-05	2.1476e-05	-4.8738e-05	2.1238e-05	-6.3522e-05	2.2214e-05	-6.1863e-05	2.125e-05	2.4652e-05	2.2111e-05	-2.8236e-05
																0.42	-7.2999e-05	2.1193e-05	-4.5777e-05	2.1055e-05	4.0344e-05	2.0834e-05	-1.4174e-05	2.102e-05	3.8685e-05	2.1111e-05	9.3948e-05	2.116e-05	-2.9709e-06	2.1088e-05	2.5825e-05	2.1234e-05	4.8756e-05	2.1134e-05	-1.3193e-05	2.1087e-05	9.1548e-06	2.1005e-05	2.456e-05	2.1125e-05	-2.1926e-05	2.0947e-05	2.5784e-07	2.1586e-05	-7.8054e-06	2.1124e-05	-1.1765e-05	2.1769e-05	-5.2269e-05
																0.43	1.3334e-05	2.1232e-05	-1.4552e-05	2.0928e-05	-1.95e-05	2.0917e-05	2.9354e-05	2.0704e-05	2.2157e-05	2.1077e-05	3.3321e-05	2.0781e-05	9.1032e-06	2.0744e-05	7.9206e-06	2.1081e-05	-6.357e-06	2.0987e-05	-5.0031e-06	2.0738e-05	1.6514e-05	2.0622e-05	5.6445e-05	2.0928e-05	-2.2336e-05	2.0742e-05	-4.9365e-05	2.1461e-05	-9.8076e-06	2.0922e-05	7.8432e-06	2.1484e-05	-4.0152e-05
																0.44	-2.6224e-05	2.1048e-05	-1.7903e-05	2.0752e-05	1.0921e-05	2.0531e-05	-1.7958e-06	2.0546e-05	1.583e-05	2.0804e-05	3.9219e-05	2.0655e-05	-3.9225e-05	2.056e-05	-7.8177e-06	2.0928e-05	2.5216e-05	2.0669e-05	3.6747e-05	2.0429e-05	2.0892e-05	2.0568e-05	-1.4579e-05	2.0601e-05	-3.135e-05	2.0593e-05	-7.7628e-05	2.1116e-05	-9.7197e-05	2.0744e-05	4.6881e-05	2.1411e-05	-2.0204e-05
																0.45	-4.9059e-05	2.0719e-05	-4.2105e-05	2.0498e-05	5.1612e-05	2.0213e-05	1.0844e-05	2.0415e-05	4.2606e-05	2.0441e-05	5.1792e-05	2.0494e-05	1.8113e-05	2.0539e-05	6.1773e-06	2.0579e-05	-3.6711e-05	2.0504e-05	-1.7469e-05	2.0463e-05	-2.1617e-05	2.0125e-05	1.3295e-05	2.0536e-05	-8.1144e-05	2.0329e-05	-8.1816e-05	2.0868e-05	-3.2634e-05	2.0432e-05	-3.5544e-05	2.0851e-05	-2.7312e-05
																0.46	-4.9794e-05	2.0261e-05	-3.9183e-05	1.9966e-05	2.8667e-05	2.0098e-05	9.9276e-06	2.0331e-05	1.0437e-05	2.0387e-05	7.803e-05	2.0386e-05	-1.4096e-06	2.0381e-05	9.5913e-06	2.0668e-05	-3.0282e-05	2.0365e-05	-1.5727e-05	2.0171e-05	-2.7193e-05	1.998e-05	-1.7893e-05	2.0223e-05	-0.0001084	2.0197e-05	-0.00010295	2.0676e-05	-6.7125e-05	2.0222e-05	-2.6579e-05	2.0748e-05	-8.7444e-05
																0.47	-7.8192e-05	2.0525e-05	-6.2268e-05	2.0032e-05	2.4103e-05	1.9967e-05	1.463e-06	2.0159e-05	2.5391e-05	2.0141e-05	3.1566e-05	2.0183e-05	-1.8578e-05	2.0143e-05	-1.6159e-05	2.0627e-05	-9.9582e-06	2.0213e-05	-5.5554e-05	1.9963e-05	-2.1297e-05	2.0391e-05	-1.5124e-05	2.0244e-05	-0.00011444	2.0158e-05	-0.00011533	2.047e-05	-6.7332e-05	2.0365e-05	-4.3494e-05	2.0887e-05	-9.198e-05
																0.48	-3.9945e-05	2.0378e-05	-2.2939e-05	1.9937e-05	6.3186e-06	1.9747e-05	2.3399e-05	1.9903e-05	1.8991e-05	2.004e-05	4.833e-05	1.9948e-05	-5.3076e-05	1.9971e-05	-2.2864e-05	2.0351e-05	-3.6777e-05	2.0037e-05	-6.0762e-05	1.9973e-05	-1.1144e-05	1.993e-05	-3.0582e-05	1.9912e-05	-0.0001019	2.0115e-05	-8.8317e-05	2.0399e-05	-9.1425e-05	2.0198e-05	-1.1964e-05	2.0582e-05	-8.619e-05
																0.49	-5.3133e-05	2.015e-05	-1.6441e-05	2.0035e-05	-9.3006e-07	1.9822e-05	1.2846e-05	1.9776e-05	-9.1473e-06	2.0035e-05	2.9977e-05	2.0011e-05	-6.5304e-05	1.9849e-05	-3.9243e-05	2.0122e-05	-4.1631e-05	1.9949e-05	-5.0646e-05	1.9786e-05	-4.4358e-05	1.9632e-05	-2.549e-05	1.977e-05	-0.0001096	1.9743e-05	-0.00011129	2.0332e-05	-7.9794e-05	2.002e-05	-5.8983e-05	2.0436e-05	-7.7943e-05
																0.5	-2.5203e-05	1.9909e-05	-1.1667e-07	1.9659e-05	1.6864e-05	1.9557e-05	-2.4836e-05	1.9732e-05	-5.733e-06	1.9909e-05	2.7661e-05	1.9644e-05	-5.1882e-05	1.9852e-05	-7.611e-05	1.9785e-05	-4.9077e-05	1.979e-05	-7.0284e-05	1.9693e-05	-3.6831e-05	1.9628e-05	-2.3767e-05	1.9693e-05	-9.2955e-05	1.96e-05	-0.00010236	2.0422e-05	-7.0359e-05	2.001e-05	-5.7534e-05	2.018e-05	-6.4098e-05
																0.51	-2.165e-05	1.982e-05	-9.5445e-06	1.9573e-05	-3.7794e-06	1.9476e-05	-1.6134e-05	1.9538e-05	-2.5322e-05	1.9671e-05	1.8341e-05	1.9499e-05	-6.3312e-05	1.9482e-05	-5.0883e-05	1.9777e-05	-4.1919e-05	1.9674e-05	-6.0384e-05	1.9442e-05	-3.8592e-05	1.9547e-05	-2.1009e-05	1.9456e-05	-3.6114e-05	1.9428e-05	-9.5568e-05	2.0043e-05	-4.8774e-05	1.9794e-05	-5.5788e-05	2.0116e-05	-6.6306e-05
																0.52	-5.934e-05	1.9558e-05	-1.8406e-05	1.9504e-05	-1.6081e-05	1.9175e-05	-3.7197e-05	1.9189e-05	-4.212e-05	1.9594e-05	-6.2988e-06	1.9318e-05	-4.0023e-05	1.9254e-05	-6.2184e-05	1.9561e-05	-5.0601e-05	1.9356e-05	-6.9822e-05	1.9139e-05	-4.5408e-05	1.9216e-05	-5.6568e-05	1.9117e-05	-5.9916e-05	1.9066e-05	-7.8597e-05	1.9827e-05	-7.275e-05	1.9397e-05	-5.1087e-05	1.9864e-05	-7.3494e-05
																0.53	-5.4165e-05	1.937e-05	-2.0817e-06	1.9025e-05	1.1808e-05	1.8822e-05	-5.3256e-06	1.882e-05	-2.9349e-05	1.9003e-05	1.752e-05	1.8803e-05	-3.6426e-05	1.9065e-05	-9.6435e-05	1.91e-05	-3.3624e-05	1.8988e-05	-5.6454e-05	1.8818e-05	-2.6251e-05	1.876e-05	-2.9046e-05	1.8931e-05	-7.1406e-05	1.8936e-05	-9.5562e-05	1.9549e-05	-4.8327e-05	1.8877e-05	-2.9256e-05	1.9495e-05	-5.3052e-05
																0.54	-2.5159e-05	1.912e-05	-3.3549e-05	1.8678e-05	-1.236e-05	1.8651e-05	-6.1701e-06	1.8802e-05	-2.9188e-05	1.88e-05	-1.4749e-05	1.8565e-05	-8.6106e-05	1.8846e-05	-7.23e-05	1.8937e-05	-4.5399e-05	1.867e-05	-5.2359e-05	1.8709e-05	-2.1851e-05	1.8523e-05	-1.4803e-05	1.8902e-05	-4.9347e-05	1.8712e-05	-6.3819e-05	1.9163e-05	-5.5137e-05	1.8792e-05	4.2198e-06	1.9435e-05	-3.9288e-05
																0.55	-2.7599e-07	1.8902e-05	-2.9697e-05	1.8629e-05	-8.3541e-06	1.8331e-05	6.7287e-06	1.8575e-05	-3.4491e-05	1.8959e-05	-2.9508e-05	1.8437e-05	-6.0237e-05	1.8511e-05	-4.3524e-05	1.8742e-05	-2.1662e-05	1.8652e-05	-4.2918e-05	1.8662e-05	-6.4809e-06	1.8394e-05	-9.2739e-06	1.8619e-05	-7.2723e-05	1.8389e-05	-7.1109e-05	1.9108e-05	-3.849e-05	1.8661e-05	6.0939e-06	1.9163e-05	-3.1287e-05
																0.56	2.1316e-06	1.8647e-05	-3.078e-05	1.8392e-05	5.8002e-06	1.8192e-05	7.5918e-06	1.8474e-05	-3.0204e-05	1.8594e-05	-2.1596e-05	1.8464e-05	-5.1003e-05	1.8521e-05	-2.1038e-05	1.8602e-05	-3.3906e-05	1.8332e-05	-3.2172e-05	1.8509e-05	-2.7258e-05	1.8245e-05	1.3404e-05	1.8364e-05	-9.4764e-05	1.8262e-05	-7.5132e-05	1.8791e-05	-1.4872e-05	1.8421e-05	1.6754e-05	1.8902e-05	-1.8147e-05
																0.57	-2.2225e-05	1.8475e-05	-9.9648e-06	1.8276e-05	-4.9596e-06	1.8244e-05	-1.8966e-05	1.8459e-05	-4.7592e-05	1.8549e-05	-1.9983e-05	1.8255e-05	-4.401e-05	1.8518e-05	-2.3091e-05	1.8619e-05	-3.912e-05	1.8338e-05	-7.3542e-06	1.8473e-05	-2.3518e-05	1.8348e-05	1.3809e-05	1.815e-05	-4.1469e-05	1.8206e-05	-3.7131e-05	1.872e-05	-9.0066e-07	1.8368e-05	-1.2161e-05	1.912e-05	-1.8302e-05
																0.58	-2.2049e-05	1.8496e-05	-3.9357e-06	1.8284e-05	2.0826e-05	1.822e-05	-8.8275e-07	1.807e-05	-3.7629e-05	1.8535e-05	1.8864e-05	1.8278e-05	-8.9628e-06	1.8427e-05	-3.4653e-05	1.8354e-05	1.9057e-06	1.8268e-05	-3.252e-05	1.8317e-05	-2.5984e-05	1.8339e-05	8.757e-06	1.8163e-05	-3.3162e-05	1.8226e-05	-3.8913e-05	1.8731e-05	1.1194e-05	1.8465e-05	1.5235e-05	1.901e-05	1.9715e-05
																0.59	-1.1332e-05	1.8322e-05	1.1654e-05	1.8393e-05	8.2806e-06	1.7988e-05	-3.7416e-06	1.811e-05	-3.9015e-05	1.8359e-05	1.2981e-05	1.8217e-05	-3.3975e-05	1.8073e-05	-5.5632e-06	1.8482e-05	7.5012e-08	1.8328e-05	-2.9155e-05	1.8114e-05	4.2774e-06	1.8024e-05	1.8247e-05	1.8274e-05	-4.5126e-05	1.824e-05	-5.8434e-06	1.8627e-05	1.3759e-06	1.8314e-05	1.9542e-05	1.8659e-05	2.1017e-05
																0.6	-3.7599e-05	1.8459e-05	-2.1328e-05	1.8171e-05	1.9131e-05	1.8097e-05	1.5873e-05	1.7997e-05	3.1362e-06	1.8124e-05	-3.5259e-05	1.804e-05	-6.1824e-05	1.8066e-05	7.6929e-06	1.8417e-05	-4.7049e-05	1.7996e-05	-3.4458e-05	1.7955e-05	3.5418e-05	1.7923e-05	1.9279e-05	1.8189e-05	-5.6406e-05	1.799e-05	-6.7608e-05	1.8671e-05	-1.7331e-05	1.8299e-05	3.6081e-06	1.8712e-05	1.2085e-05
																0.61	-2.1887e-05	1.8446e-05	1.2845e-05	1.7916e-05	-6.1467e-06	1.7814e-05	-3.8175e-05	1.7971e-05	-1.0851e-05	1.8104e-05	2.9365e-05	1.792e-05	-6.1962e-05	1.7997e-05	-1.9991e-05	1.8269e-05	-2.722e-05	1.7956e-05	-2.7379e-05	1.7935e-05	6.4053e-06	1.7968e-05	1.5853e-05	1.8103e-05	-2.107e-05	1.7989e-05	-4.7121e-05	1.8332e-05	4.6704e-05	1.8046e-05	2.5443e-05	1.8684e-05	-2.4326e-05
																0.62	-4.6626e-05	1.8037e-05	-1.0785e-06	1.793e-05	7.2537e-06	1.7873e-05	-1.8916e-05	1.7882e-05	-4.068e-05	1.8042e-05	2.2785e-05	1.7648e-05	-4.2747e-05	1.795e-05	-5.9211e-05	1.8172e-05	-2.3576e-05	1.8068e-05	-6.9843e-06	1.7816e-05	2.9686e-06	1.7867e-05	-3.3156e-05	1.8075e-05	-5.6898e-05	1.7884e-05	-2.7914e-05	1.8442e-05	-4.8729e-05	1.7998e-05	1.3177e-05	1.853e-05	-2.3698e-05
																0.63	5.0211e-06	1.7943e-05	-5.2896e-05	1.7802e-05	7.464e-07	1.7758e-05	9.4596e-06	1.7933e-05	-4.0323e-05	1.8109e-05	-1.6238e-05	1.7942e-05	-2.2009e-05	1.8054e-05	-6.4635e-05	1.8146e-05	5.8338e-06	1.7945e-05	-1.4282e-05	1.7623e-05	-6.8349e-06	1.7782e-05	-1.4815e-05	1.7992e-05	-4.0959e-05	1.7868e-05	-3.1743e-05	1.8241e-05	3.7779e-06	1.7925e-05	-3.3171e-05	1.8356e-05	-2.288e-05
																0.64	-3.3213e-05	1.7913e-05	2.0407e-05	1.7703e-05	-4.0017e-05	1.7678e-05	2.7275e-06	1.7582e-05	-1.2293e-05	1.7864e-05	-1.2094e-05	1.7837e-05	-7.5693e-05	1.7591e-05	-4.7853e-05	1.7949e-05	-3.0249e-05	1.7668e-05	-2.1398e-06	1.773e-05	-1.055e-05	1.7709e-05	-2.7218e-06	1.7851e-05	-5.4957e-05	1.775e-05	-4.2942e-05	1.8392e-05	-3.4926e-05	1.7938e-05	-4.1541e-05	1.8311e-05	-2.3188e-05
																0.65	-2.3204e-05	1.8e-05	-4.4661e-05	1.7545e-05	4.6158e-05	1.7544e-05	-1.1905e-07	1.7703e-05	-3.5406e-05	1.7739e-05	-3.5907e-06	1.774e-05	-4.581e-05	1.7895e-05	-2.1151e-05	1.8018e-05	-5.5275e-05	1.7907e-05	-3.2253e-05	1.7687e-05	-1.824e-05	1.7643e-05	-5.0982e-05	1.7809e-05	-5.5017e-05	1.7766e-05	-6.156e-05	1.8241e-05	-7.305e-05	1.792e-05	-4.2879e-05	1.8351e-05	-8.1324e-05
																0.66	-3.732e-05	1.7973e-05	5.5845e-06	1.7576e-05	-1.6079e-05	1.7512e-05	-2.8034e-05	1.7645e-05	-1.4208e-05	1.7827e-05	-5.4057e-05	1.775e-05	-1.6658e-05	1.7694e-05	-2.8973e-05	1.7885e-05	-7.1112e-05	1.7596e-05	-0.00010156	1.7538e-05	-7.191e-05	1.7508e-05	-3.492e-05	1.772e-05	-9.0882e-05	1.7617e-05	-6.4224e-05	1.8085e-05	-6.312e-05	1.7533e-05	-1.6771e-05	1.8203e-05	-0.00012079
																0.67	-6.3441e-05	1.7824e-05	-6.7338e-05	1.7707e-05	-2.9549e-06	1.7457e-05	-1.0663e-06	1.7521e-05	-2.4515e-05	1.7719e-05	-8.0895e-06	1.7497e-05	-7.839e-05	1.7461e-05	-5.2599e-05	1.7816e-05	-5.9223e-05	1.7555e-05	-6.4056e-05	1.7647e-05	-8.2029e-05	1.7503e-05	-2.7058e-05	1.7638e-05	-0.00010884	1.7369e-05	-0.00011839	1.8053e-05	-4.731e-05	1.7702e-05	-8.2716e-05	1.8069e-05	-0.00011695
																0.68	-3.8418e-05	1.7768e-05	-2.7104e-05	1.7732e-05	-1.6276e-06	1.7632e-05	-1.5269e-05	1.7503e-05	-3.7608e-05	1.7794e-05	-4.9929e-05	1.7576e-05	-8.1552e-05	1.7573e-05	-0.00010708	1.7602e-05	-8.1822e-05	1.7571e-05	-8.7405e-05	1.7474e-05	-0.00010399	1.7391e-05	-9.8856e-05	1.758e-05	-0.00012426	1.7495e-05	-0.00014959	1.8036e-05	-7.8735e-05	1.7597e-05	-6.6744e-05	1.825e-05	-0.00010533
																0.69	-2.7883e-05	1.7738e-05	-3.0879e-05	1.7496e-05	-3.4113e-05	1.7308e-05	-2.5444e-05	1.7498e-05	-3.5634e-05	1.7513e-05	-5.2065e-05	1.7512e-05	-8.4558e-05	1.7613e-05	-0.00014238	1.757e-05	-8.9127e-05	1.758e-05	-0.00010125	1.7547e-05	-9.0372e-05	1.7372e-05	-8.8908e-05	1.7555e-05	-0.00012376	1.7504e-05	-0.00012478	1.8027e-05	-0.00012735	1.748e-05	-0.00010426	1.8123e-05	-0.00015619
																0.7	1.085e-05	1.7732e-05	-5.8392e-05	1.745e-05	-1.3319e-05	1.7398e-05	-1.5728e-05	1.7467e-05	-4.8399e-05	1.7591e-05	-7.7937e-05	1.7588e-05	-0.00012139	1.7465e-05	-0.00014238	1.7535e-05	-0.00012417	1.7609e-05	-0.00011082	1.748e-05	-0.00012887	1.7248e-05	-0.00011069	1.7649e-05	-0.00013762	1.7306e-05	-0.00012842	1.7995e-05	-0.00015776	1.7525e-05	-0.00012731	1.816e-05	-0.00014294
																0.71	-3.1185e-05	1.7743e-05	-4.8153e-05	1.7468e-05	-4.6494e-06	1.7192e-05	1.808e-06	1.7296e-05	-2.9512e-05	1.7476e-05	-8.6673e-05	1.7543e-05	-0.00012701	1.7322e-05	-0.00014825	1.7731e-05	-0.00013298	1.7439e-05	-0.000147	1.724e-05	-0.00012316	1.7249e-05	-0.00013567	1.7421e-05	-0.00013813	1.74e-05	-0.00014407	1.7731e-05	-0.00013058	1.7524e-05	-0.00012609	1.7961e-05	-0.00017053
																0.72	-2.9369e-05	1.7345e-05	-1.5366e-05	1.7284e-05	-2.3965e-05	1.7064e-05	-3.5457e-06	1.7088e-05	-4.146e-05	1.74e-05	-7.5492e-05	1.7432e-05	-0.00016535	1.7126e-05	-0.00012291	1.7528e-05	-0.00014255	1.7402e-05	-0.00016208	1.7202e-05	-0.00014217	1.7227e-05	-0.00012088	1.7398e-05	-0.00014782	1.7248e-05	-0.00016041	1.7965e-05	-0.00014433	1.7237e-05	-0.0001514	1.802e-05	-0.00016824
																0.73	-1.6618e-05	1.7515e-05	-1.2991e-05	1.7371e-05	4.317e-06	1.7104e-05	8.1915e-06	1.7001e-05	-5.1573e-05	1.7382e-05	-0.00013722	1.7367e-05	-0.00015736	1.7127e-05	-0.0001199	1.7419e-05	-0.00014832	1.7363e-05	-0.00017356	1.7296e-05	-0.00013754	1.7137e-05	-0.0001271	1.7459e-05	-0.00016703	1.7143e-05	-0.0002007	1.7821e-05	-0.00018205	1.7114e-05	-0.00015597	1.7821e-05	-0.00016508
																0.74	-4.6377e-05	1.7508e-05	-6.1797e-06	1.7401e-05	-1.5106e-05	1.7025e-05	7.4109e-06	1.701e-05	-3.5229e-05	1.7224e-05	-0.00015207	1.734e-05	-0.00015107	1.7208e-05	-0.00015651	1.7336e-05	-0.00015291	1.7357e-05	-0.0001954	1.7287e-05	-0.00016644	1.7126e-05	-0.00015089	1.7285e-05	-0.00016132	1.7028e-05	-0.00019034	1.7621e-05	-0.00016401	1.7155e-05	-0.00014163	1.7785e-05	-0.00016944
																0.75	-1.7347e-05	1.7325e-05	1.1045e-05	1.7216e-05	-1.5997e-05	1.6944e-05	1.0489e-05	1.6833e-05	-3.0966e-05	1.7143e-05	-0.00014941	1.7228e-05	-0.00020287	1.7157e-05	-0.00017624	1.7348e-05	-0.0001878	1.716e-05	-0.00018114	1.7086e-05	-0.00017668	1.6937e-05	-0.00013637	1.7073e-05	-0.00016225	1.6941e-05	-0.00019115	1.7539e-05	-0.00013826	1.7219e-05	-0.00014605	1.7644e-05	-0.00017689
																0.76	-2.5963e-05	1.7242e-05	-2.7591e-06	1.6996e-05	1.0978e-05	1.6896e-05	-2.0659e-05	1.6951e-05	-5.3643e-05	1.7181e-05	-0.00014874	1.704e-05	-0.00019357	1.7048e-05	-0.000148	1.7295e-05	-0.0001972	1.6946e-05	-0.00016903	1.7072e-05	-0.00015302	1.6939e-05	-0.00015526	1.7013e-05	-0.00016982	1.6842e-05	-0.00019684	1.7334e-05	-0.00013204	1.7272e-05	-0.00016127	1.7506e-05	-0.00017936
																0.77	-1.1457e-05	1.7116e-05	1.6132e-05	1.6816e-05	-7.9515e-06	1.6884e-05	-3.2757e-05	1.6821e-05	-5.1186e-05	1.7084e-05	-0.00015354	1.6879e-05	-0.0001786	1.6955e-05	-0.00017123	1.7004e-05	-0.00018989	1.7044e-05	-0.00016296	1.6855e-05	-0.00012858	1.6814e-05	-0.00013894	1.6877e-05	-0.00017183	1.6849e-05	-0.00017435	1.7272e-05	-0.0001621	1.7056e-05	-0.00016033	1.7449e-05	-0.00019008
																0.78	-6.024e-06	1.7048e-05	-3.2145e-06	1.6904e-05	6.6741e-06	1.6706e-05	-2.3146e-05	1.6765e-05	-5.487e-06	1.7009e-05	-0.00011378	1.6909e-05	-0.00019981	1.6664e-05	-0.00016343	1.7083e-05	-0.00014702	1.7019e-05	-0.00017291	1.6927e-05	-0.00017257	1.6746e-05	-0.00015722	1.6849e-05	-0.00016573	1.6844e-05	-0.00016959	1.7325e-05	-0.00018626	1.6992e-05	-0.00013241	1.741e-05	-0.00017907
																0.79	-1.6725e-05	1.7126e-05	1.1587e-05	1.6947e-05	1.9236e-05	1.6627e-05	-9.4167e-06	1.6723e-05	-3.3516e-05	1.7034e-05	-0.00013676	1.6842e-05	-0.00020403	1.6725e-05	-0.00015821	1.7019e-05	-0.0001038	1.6896e-05	-0.00018041	1.6875e-05	-0.00016808	1.6742e-05	-0.00015309	1.6918e-05	-0.00014798	1.6722e-05	-0.00016023	1.7425e-05	-0.00017119	1.6961e-05	-0.00012837	1.732e-05	-0.00015584
																0.8	-3.1206e-05	1.705e-05	1.573e-05	1.6599e-05	2.7683e-05	1.6754e-05	3.3546e-05	1.6616e-05	-1.9603e-05	1.6953e-05	-0.00015811	1.6768e-05	-0.00017264	1.6687e-05	-0.00015047	1.6985e-05	-0.00015243	1.6802e-05	-0.00016993	1.6713e-05	-0.00014035	1.651e-05	-0.00010041	1.6738e-05	-0.00011139	1.6715e-05	-0.00015097	1.7338e-05	-0.0001529	1.6894e-05	-0.00011466	1.7304e-05	-0.00016054
																0.81	-2.5307e-06	1.6985e-05	1.9362e-05	1.6782e-05	4.206e-05	1.6709e-05	2.262e-06	1.6462e-05	-1.213e-05	1.667e-05	-0.00012609	1.6622e-05	-0.00012766	1.6697e-05	-0.00011861	1.6872e-05	-0.00011404	1.6674e-05	-0.00014756	1.6666e-05	-0.00011018	1.6502e-05	-0.00012365	1.6809e-05	-0.00010198	1.6596e-05	-0.00013337	1.6977e-05	-0.0001382	1.6696e-05	-0.00012044	1.7308e-05	-0.0001262
																0.82	-2.9579e-05	1.6966e-05	-5.2902e-06	1.6649e-05	-3.3711e-06	1.6487e-05	2.5945e-05	1.6719e-05	-8.7438e-06	1.6946e-05	-0.00011049	1.6586e-05	-0.0001254	1.6732e-05	-0.00012661	1.6951e-05	-0.0001041	1.6639e-05	-0.00015329	1.6703e-05	-0.00010812	1.6604e-05	-0.00010772	1.6544e-05	-0.00012521	1.647e-05	-0.00013251	1.6939e-05	-0.00013331	1.6724e-05	-0.00013208	1.7064e-05	-0.00010288
																0.83	-1.5753e-05	1.6936e-05	-3.5115e-05	1.6621e-05	-1.8054e-05	1.6531e-05	1.2005e-05	1.6542e-05	-3.2145e-05	1.6734e-05	-0.00010664	1.661e-05	-0.0001064	1.6552e-05	-0.00012282	1.6811e-05	-8.7261e-05	1.6793e-05	-0.0001275	1.6494e-05	-9.0852e-05	1.6862e-05	-9.3639e-05	1.6688e-05	-9.2472e-05	1.6557e-05	-9.8229e-05	1.6956e-05	-0.00012782	1.687e-05	-7.6389e-05	1.7344e-05	-0.00010334
																0.84	2.6974e-05	1.6846e-05	2.6839e-06	1.6749e-05	2.8955e-05	1.6551e-05	6.7233e-06	1.6925e-05	4.8705e-06	1.6594e-05	-5.766e-05	1.6758e-05	-0.00014064	1.6639e-05	-9.8997e-05	1.704e-05	-8.2602e-05	1.6742e-05	-7.0941e-05	1.6582e-05	-3.9387e-05	1.6611e-05	-8.3544e-05	1.6885e-05	-7.7292e-05	1.6561e-05	-0.00011792	1.7102e-05	-7.287e-05	1.6779e-05	-0.00010417	1.7226e-05	-9.2295e-05
																0.85	1.1572e-05	1.7429e-05	-2.6862e-05	1.7154e-05	1.0769e-05	1.7048e-05	3.7317e-06	1.6817e-05	1.7709e-06	1.7174e-05	-4.7148e-05	1.6973e-05	-6.5013e-05	1.7253e-05	-3.8349e-05	1.7267e-05	-7.0884e-05	1.7138e-05	-7.7091e-05	1.7055e-05	-7.4004e-05	1.6987e-05	-8.9163e-05	1.7176e-05	-8.2545e-05	1.7078e-05	-5.5281e-05	1.7438e-05	-7.2174e-05	1.7246e-05	-6.8163e-05	1.7379e-05	-4.3659e-05
																0.86	1.2124e-05	1.7747e-05	8.1405e-07	1.7654e-05	6.5622e-06	1.7477e-05	5.4123e-06	1.732e-05	-2.082e-05	1.776e-05	-3.9072e-05	1.7536e-05	-5.1954e-05	1.7683e-05	-5.2962e-05	1.7689e-05	-8.2368e-05	1.7693e-05	-8.4201e-05	1.7568e-05	-4.0341e-05	1.7446e-05	-8.0295e-05	1.7418e-05	-8.088e-05	1.7432e-05	-3.5961e-05	1.7876e-05	-0.00011587	1.7821e-05	-5.7651e-05	1.8029e-05	-8.8086e-05
																0.87	-3.9708e-05	1.7292e-05	-1.4625e-05	1.7207e-05	-1.0161e-07	1.6948e-05	3.0654e-07	1.7121e-05	-3.033e-05	1.7296e-05	-3.1203e-05	1.7265e-05	-3.39e-05	1.7111e-05	-5.6643e-05	1.7438e-05	-3.2055e-05	1.7206e-05	-7.3413e-05	1.7181e-05	-5.4963e-05	1.6884e-05	-5.5596e-05	1.7129e-05	-5.9565e-05	1.697e-05	-7.5867e-05	1.7817e-05	-5.8239e-05	1.7216e-05	-6.9828e-05	1.7604e-05	-8.3232e-05
																0.88	-1.6331e-06	1.7629e-05	-3.8199e-06	1.7353e-05	1.5729e-05	1.7157e-05	-1.9024e-05	1.7165e-05	2.691e-05	1.738e-05	-1.5138e-05	1.7374e-05	-5.1621e-05	1.7468e-05	-4.2963e-05	1.7641e-05	-6.8613e-05	1.7367e-05	-3.7053e-05	1.7308e-05	-9.6594e-05	1.7327e-05	-3.1653e-05	1.7411e-05	-7.5837e-05	1.7247e-05	-4.1193e-05	1.7821e-05	-2.9751e-05	1.7321e-05	-6.2367e-05	1.7803e-05	-4.9593e-05
																0.89	-6.2103e-06	1.8014e-05	1.6407e-05	1.7677e-05	2.1883e-06	1.7719e-05	6.3711e-06	1.7834e-05	2.5165e-05	1.8007e-05	-5.5236e-05	1.7715e-05	-6.9015e-05	1.7512e-05	-9.2151e-05	1.784e-05	-2.2672e-05	1.7883e-05	-1.8692e-05	1.7608e-05	-7.4103e-05	1.7549e-05	-5.1177e-05	1.775e-05	-3.1428e-05	1.7559e-05	-2.543e-05	1.8099e-05	-4.2216e-05	1.7683e-05	-4.7238e-05	1.8185e-05	-5.9997e-05
																0.9	-5.1708e-06	1.8595e-05	6.543e-06	1.8078e-05	1.6799e-05	1.8038e-05	3.5193e-06	1.7964e-05	-1.8128e-05	1.8291e-05	-4.6179e-05	1.8173e-05	-3.0318e-05	1.8139e-05	-6.7887e-05	1.821e-05	-5.4624e-05	1.8201e-05	-4.2477e-05	1.8009e-05	-6.2511e-05	1.8212e-05	-5.0934e-05	1.8057e-05	-4.4985e-05	1.8023e-05	-2.1743e-05	1.87e-05	-2.6794e-05	1.8136e-05	-6.4734e-05	1.8764e-05	-4.203e-05
																0.91	7.0665e-06	1.8571e-05	-2.0121e-05	1.8181e-05	-4.8261e-07	1.8196e-05	-5.5212e-06	1.8231e-05	-3.2802e-07	1.8268e-05	-3.0015e-05	1.8388e-05	-2.8109e-05	1.8309e-05	-3.3402e-05	1.8598e-05	-3.8577e-05	1.8124e-05	-2.7631e-05	1.8109e-05	-3.2751e-05	1.8073e-05	-7.3593e-05	1.7944e-05	-6.0102e-05	1.8153e-05	-1.5645e-05	1.8537e-05	-7.0035e-05	1.8303e-05	-7.5144e-05	1.8851e-05	-4.8027e-05
																0.92	-9.5616e-06	1.8817e-05	2.7637e-05	1.8527e-05	-2.4907e-06	1.8306e-05	5.6136e-06	1.8401e-05	7.3152e-07	1.8617e-05	-1.8824e-05	1.8637e-05	9.8676e-06	1.8403e-05	-1.078e-05	1.8663e-05	-4.8795e-05	1.8539e-05	-5.757e-05	1.8475e-05	-1.9497e-05	1.8277e-05	-4.5228e-05	1.8586e-05	-2.7063e-05	1.8418e-05	-1.9145e-05	1.9051e-05	-3.9777e-05	1.8606e-05	-7.5402e-06	1.912e-05	-2.6676e-05
																0.93	4.9566e-05	1.8652e-05	8.1633e-07	1.827e-05	2.3687e-06	1.8098e-05	3.0486e-05	1.8412e-05	-1.5263e-05	1.8607e-05	-6.1938e-07	1.8611e-05	2.9259e-06	1.8392e-05	-2.228e-05	1.8479e-05	-2.1859e-05	1.8315e-05	-1.5464e-05	1.8413e-05	-1.0121e-05	1.8459e-05	-5.0973e-05	1.8333e-05	-4.2135e-05	1.8326e-05	-1.8972e-05	1.9023e-05	-3.735e-05	1.8627e-05	-4.6338e-05	1.887e-05	4.9485e-06
																0.94	3.0378e-05	1.828e-05	2.4271e-07	1.7845e-05	-1.1247e-05	1.7716e-05	1.0474e-06	1.7974e-05	-1.5853e-05	1.7983e-05	-3.6117e-05	1.7869e-05	-2.9412e-05	1.7901e-05	4.2702e-06	1.8049e-05	-1.4627e-05	1.7869e-05	1.058e-05	1.7823e-05	-8.3964e-06	1.7798e-05	-1.277e-05	1.7785e-05	-5.0343e-05	1.7793e-05	-3.6567e-05	1.8215e-05	-4.2204e-05	1.7934e-05	-3.6933e-05	1.8454e-05	-3.5364e-05
																0.95	2.6116e-06	1.7413e-05	-1.4455e-05	1.7138e-05	-2.0081e-05	1.7063e-05	5.1795e-06	1.705e-05	-2.0546e-05	1.7234e-05	1.1806e-05	1.7227e-05	-2.1921e-05	1.7188e-05	6.3855e-06	1.7398e-05	-4.7436e-06	1.7116e-05	-9.3195e-06	1.7046e-05	-3.2019e-05	1.7111e-05	-1.0359e-05	1.7168e-05	-5.2245e-06	1.6998e-05	-3.4749e-05	1.7612e-05	1.7194e-05	1.7163e-05	-5.3772e-06	1.7569e-05	-4.2126e-06
																0.96	4.0707e-06	1.7005e-05	1.3094e-05	1.6689e-05	-2.1749e-05	1.6588e-05	1.0215e-05	1.6635e-05	1.8802e-05	1.685e-05	2.4485e-05	1.6849e-05	-2.0576e-05	1.6706e-05	-1.7228e-05	1.6968e-05	-3.0162e-05	1.6784e-05	6.1029e-06	1.6576e-05	-1.7024e-05	1.6705e-05	6.7635e-06	1.6837e-05	1.9528e-05	1.6601e-05	-2.0604e-05	1.7102e-05	1.9602e-05	1.6773e-05	-4.2141e-06	1.7082e-05	1.7279e-06
																0.97	5.9463e-06	1.6887e-05	-7.7181e-06	1.6657e-05	-6.4665e-06	1.6457e-05	9.9957e-06	1.6516e-05	1.4212e-05	1.657e-05	9.7491e-06	1.65e-05	8.9433e-06	1.6628e-05	5.112e-06	1.6688e-05	2.2367e-06	1.6703e-05	2.629e-05	1.6231e-05	1.8306e-05	1.6338e-05	-1.9863e-05	1.6723e-05	1.7506e-06	1.6381e-05	-3.3963e-05	1.6797e-05	2.6771e-05	1.6628e-05	9.0864e-06	1.7004e-05	2.8261e-05
																0.98	3.1902e-05	1.6647e-05	-2.9085e-05	1.6466e-05	1.6845e-05	1.6112e-05	-9.471e-06	1.6289e-05	1.5317e-05	1.6414e-05	-1.3986e-05	1.6416e-05	1.8634e-05	1.6374e-05	2.1463e-05	1.6401e-05	4.677e-05	1.6533e-05	2.0052e-05	1.6213e-05	2.4884e-05	1.6244e-05	-3.5499e-06	1.6409e-05	1.3689e-05	1.6355e-05	1.9747e-05	1.665e-05	1.35e-05	1.644e-05	3.6834e-05	1.6758e-05	3.6591e-05
																0.99	1.1321e-05	1.6568e-05	1.8421e-05	1.6393e-05	-1.4177e-06	1.6043e-05	-2.4467e-05	1.631e-05	1.0803e-05	1.6441e-05	3.1176e-05	1.6385e-05	2.7685e-05	1.6299e-05	5.1654e-05	1.6502e-05	4.683e-05	1.6353e-05	1.1434e-05	1.6244e-05	5.2626e-05	1.625e-05	2.1892e-05	1.6381e-05	5.3394e-05	1.6289e-05	4.344e-05	1.664e-05	-1.8462e-05	1.6327e-05	5.0181e-05	1.6866e-05	1.8127e-05
																1	6.903e-06	1.6502e-05	1.1373e-05	1.6446e-05	-8.187e-06	1.6233e-05	-6.5181e-06	1.6311e-05	-1.3484e-05	1.6445e-05	3.45e-05	1.6294e-05	3.2217e-05	1.612e-05	3.9549e-05	1.6528e-05	3.2763e-05	1.6281e-05	2.694e-05	1.6115e-05	6.4863e-05	1.6263e-05	6.6942e-05	1.6435e-05	6.732e-05	1.6193e-05	6.5085e-05	1.678e-05	2.1668e-05	1.6317e-05	4.8459e-05	1.682e-05	2.0212e-05
[truncated: 42 more columns]
